# Supplementary material for: Tension-sensitive LINC-RhoA signaling prevents chromatin bridge breakage in cytokinesis
Source: EMBO J. 2025 Sep 9;44(20):5834–59. doi: 10.1038/s44318-025-00565-3 (PMC12528419; doi:10.1038/s44318-025-00565-3)
Supplement: Supplementary file 17 — Movie EV15 [file 44318_2025_565_MOESM17_ESM.zip]

Archive with 2 entries (2 files):
- EMBOJ-2024-119872_MovieEV15.avi
- Movie EV15 legend.docx
