# Supplementary material for: Tension-sensitive LINC-RhoA signaling prevents chromatin bridge breakage in cytokinesis
Source: EMBO J. 2025 Sep 9;44(20):5834–59. doi: 10.1038/s44318-025-00565-3 (PMC12528419; doi:10.1038/s44318-025-00565-3)
Supplement: Supplementary file 23 — Source data Fig. 1 [file 44318_2025_565_MOESM23_ESM.zip]

Archive with 60 entries (40 files):
- Figure 1/
- Figure 1/1A/
- Figure 1/1A/1A_microscopy.tif
- Figure 1/1B/
- Figure 1/1B/1B_microscopy.tif
- Figure 1/1C/
- Figure 1/1C/1C_microscopy.tif
- Figure 1/1D/
- Figure 1/1D/1D_numerical_actin patches.xlsx
- Figure 1/1E/
- Figure 1/1E/1E_numerical_broken bridges.xlsx
- Figure 1/1G/
- Figure 1/1G/Lap2bRFP/
- Figure 1/1G/Lap2bRFP/0 min_microscopy.tif
- Figure 1/1G/Lap2bRFP/100 min_microscopy.tif
- Figure 1/1G/Lap2bRFP/120 min microscopy.tif
- Figure 1/1G/Lap2bRFP/30 min_microscopy.tif
- Figure 1/1G/Lap2bRFP/70 min_microscopy.tif
- Figure 1/1G/lifeactGFP/
- Figure 1/1G/lifeactGFP/0 min_microscopy.tif
- Figure 1/1G/lifeactGFP/100 min microscopy.tif
- Figure 1/1G/lifeactGFP/120 min_microscopy.tif
- Figure 1/1G/lifeactGFP/30 min-microscopy.tif
- Figure 1/1G/lifeactGFP/70 min_microscopy.tif
- Figure 1/1G/phase/
- Figure 1/1G/phase/0 min_microscopy.tif
- Figure 1/1G/phase/100 min_microscopy.tif
- Figure 1/1G/phase/120 min_microscopy.tif
- Figure 1/1G/phase/30 min_microscopy.tif
- Figure 1/1G/phase/70 min_microscopy.tif
- Figure 1/1G/README.txt
- Figure 1/1H/
- Figure 1/1H/Lap2bRFP/
- Figure 1/1H/Lap2bRFP/0 min_microscopy.tif
- Figure 1/1H/Lap2bRFP/100 min_microscopy.tif
- Figure 1/1H/Lap2bRFP/30 min_microscopy.tif
- Figure 1/1H/Lap2bRFP/70 min_microscopy.tif
- Figure 1/1H/LifeactGFP/
- Figure 1/1H/LifeactGFP/0 min_microscopy.tif
- Figure 1/1H/LifeactGFP/100 min_microscopy.tif
- Figure 1/1H/LifeactGFP/30 min_microscopy.tif
- Figure 1/1H/LifeactGFP/70 min_microscopy.tif
- Figure 1/1H/phase/
- Figure 1/1H/phase/0 min_microscopy.tif
- Figure 1/1H/phase/100 min_microscopy.tif
- Figure 1/1H/phase/30 min microscopy.tif
- Figure 1/1H/phase/70 min_microscopy.tif
- Figure 1/1H/README.txt
- Figure 1/1I/
- Figure 1/1I/1I_numerical_time to Lap2b breakage.xlsx
- Figure 1/1J/
- Figure 1/1J/1J_numerical_actin patches.xlsx
- Figure 1/1K/
- Figure 1/1K/1K_microscopy.tif
- Figure 1/1L/
- Figure 1/1L/1L_microscopy.tif
- Figure 1/1M/
- Figure 1/1M/1M_numerical_broken bridges.xlsx
- Figure 1/1N/
- Figure 1/1N/1N_microscopy.tif
