# Supplementary material for: Tension-sensitive LINC-RhoA signaling prevents chromatin bridge breakage in cytokinesis
Source: EMBO J. 2025 Sep 9;44(20):5834–59. doi: 10.1038/s44318-025-00565-3 (PMC12528419; doi:10.1038/s44318-025-00565-3)
Supplement: Supplementary file 23 — Source data Fig. 1 [file 44318_2025_565_MOESM23_ESM.zip › Figure 1/1D/1D_numerical_actin patches.xlsx]

## Sheet: Sheet1
Fig. 1D
actin patch intensity
								set to 1
	control	DMSO	siRhoA	RhoAi	siRhoA intact bridges	control late cytokinesis		control	DMSO	siRhoA	RhoAi	siRhoA intact bridges	control late cytokinesis
actin patch 1	116.24	125.53	60.08	27	60.08	11.41		0.963082	1.04005	0.49778	0.223703	0.49778	0.0945352
actin patch 2	124.52	87.28	47.73	28.8	47.73	10.79		1.03168	0.72314	0.395457	0.238616	0.395457	0.0893983
actin patch 3	117.63	98.58	15.79	37.5	15.79	7.42		0.974599	0.816764	0.130825	0.310698	0.130825	0.0614769
actin patch 4	114.41	104.69	14.51	25.4	14.51	14.69		0.94792	0.867387	0.12022	0.210446	0.12022	0.121711
actin patch 5	96.18	114.12	25.25	26.9	25.25	39.38		0.796879	0.945518	0.209204	0.222874	0.209204	0.326275
actin patch 6	119.81	115.15	35.04	36.6	35.04	14.75		0.992661	0.954051	0.290317	0.303242	0.290317	0.122208
actin patch 7	162.36	109.86	31.66	15.27	31.66	25.58		1.3452	0.910222	0.262312	0.126516	0.262312	0.211938
actin patch 8	99.18	99.27	15.66	16	15.66	13.83		0.821735	0.822481	0.129748	0.132565	0.129748	0.114586
actin patch 9	174.18	135.79	13.68	14.2	13.68	16.31		1.44313	1.12506	0.113343	0.117651	0.113343	0.135133
actin patch 10	164.85	118.4	11.99	15.9	11.99	19.31		1.36583	0.980979	0.0993407	0.131736	0.0993407	0.159989
actin patch 11	171.97	155.8	25.52	22.5	25.52	4.36		1.42482	1.29085	0.211441	0.186419	0.211441	0.0361239
actin patch 12	136.66	104.33	40.47	25	40.47	2.94		1.13227	0.864405	0.335306	0.207132	0.335306	0.0243588
actin patch 13	170.75	126.64	41.54	23.6	41.54	4.07		1.41471	1.04925	0.344171	0.195533	0.344171	0.0337211
actin patch 14	159.54	141.35	11.95	26	11.95	14.02		1.32184	1.17113	0.0990092	0.215418	0.0990092	0.11616
actin patch 15	111.36	94.72	17.04	15.9	17.04	8.75		0.92265	0.784783	0.141181	0.131736	0.141181	0.0724963
actin patch 16	161.96	105.08	36.78	24.3	36.78	10.03		1.34189	0.870619	0.304733	0.201333	0.304733	0.0831015
actin patch 17	155.19	120.09	37.34	26.7	37.34	5.54		1.28579	0.994981	0.309373	0.221217	0.309373	0.0459005
actin patch 18	132.68	98.26	17.21	26.5	17.21	12.04		1.09929	0.814113	0.14259	0.21956	0.14259	0.0997549
actin patch 19	155.11	152.43	15.67	14.5	15.67	9.97		1.28513	1.26293	0.129831	0.120137	0.129831	0.0826044
actin patch 20	143.86	128.16	13.55	19.6	13.55	8.31		1.19192	1.06184	0.112266	0.162392	0.112266	0.0688508
actin patch 21	105.19	123.1	14.06	34.47	14.06	4.9		0.87153	1.01992	0.116491	0.285594	0.116491	0.0405979
actin patch 22	152.46	156.23	34.46	36.29	34.46	20.85		1.26318	1.29441	0.285511	0.300673	0.285511	0.172748
actin patch 23	140.15	103.93	33.23	11.63	33.23	16.09		1.16118	0.86109	0.27532	0.096358	0.27532	0.13331
actin patch 24	152.97	158.95	14.61	13.68	14.61	4.75		1.2674	1.31695	0.121048	0.113343	0.121048	0.0393551
actin patch 25	148.45	147.11	22.62	22.69	22.62	7.3		1.22995	1.21885	0.187413	0.187993	0.187413	0.0604826
actin patch 26	125.71	131.52	20.07	23.91	20.07	11.22		1.04154	1.08968	0.166286	0.198101	0.166286	0.092961
actin patch 27	136.35	183.43	41.15	64.17	41.15	11.85		1.1297	1.51977	0.34094	0.531667	0.34094	0.0981807
actin patch 28	140.49	148.29	31.42	56.83	31.42	6.77		1.164	1.22863	0.260324	0.470853	0.260324	0.0560914
actin patch 29	108.49	132.04	29.08	32.46	29.08	15.29		0.898871	1.09399	0.240936	0.268941	0.240936	0.126682
actin patch 30	99.53	104.51	29.26	37.36	29.26	11.31		0.824635	0.865896	0.242428	0.309539	0.242428	0.0937067
actin patch 31	93.42	109.38	18.36	29.34	18.36	3.64		0.774012	0.906245	0.152118	0.24309	0.152118	0.0301585
actin patch 32	126.32	113.94	27.67	30.43	27.67	5.28		1.0466	0.944026	0.229254	0.252121	0.229254	0.0437463
actin patch 33	111.56	120.26	51.14	12.65	51.14	17.16		0.924307	0.996389	0.42371	0.104809	0.42371	0.142176
actin patch 34	101.05	124.69	14.17	17.26	14.17	9.2		0.837229	1.03309	0.117403	0.143004	0.117403	0.0762247
actin patch 35	119.69	114.97	33.66	12.07	33.66	14.27		0.991667	0.95256	0.278883	0.100003	0.278883	0.118231
actin patch 36	97.68	136.53	31.41	31.23	31.41	5.05		0.809307	1.13119	0.260241	0.25875	0.260241	0.0418407
actin patch 37	89.38	119.7	38.36	16.54	38.36	5.41		0.740539	0.99175	0.317824	0.137039	0.317824	0.0448234
actin patch 38	80.88	129.17	42.57	46.13	42.57	19.72		0.670114	1.07021	0.352705	0.382201	0.352705	0.163386
actin patch 39	83.38	133.47	14.38	31.02	14.38	12.55		0.690828	1.10584	0.119143	0.25701	0.119143	0.10398
actin patch 40	106.05	138.61	30.92	34.19	30.92	24.95		0.878655	1.14842	0.256181	0.283274	0.256181	0.206718
actin patch 41	109.18	138.1	39.96	87.49	39.96	11.59		0.904588	1.1442	0.33108	0.72488	0.33108	0.0960265
actin patch 42	131.61	149.35	26.77	26.26	26.77	26.97		1.09043	1.23741	0.221797	0.217572	0.221797	0.223454
actin patch 43	101.77	112.95	28.37	8.37	28.37	15.8		0.843194	0.935824	0.235054	0.0693479	0.235054	0.130908
actin patch 44	100.82	115.69	18.95	13.53	18.95	9.75		0.835323	0.958525	0.157006	0.1121	0.157006	0.0807816
actin patch 45	127.85	133.2	29.32	48.53	29.32	6.89		1.05927	1.1036	0.242925	0.402085	0.242925	0.0570857
actin patch 46	93.48	124.06	23.89	19.76	23.89	10.88		0.774509	1.02787	0.197936	0.163717	0.197936	0.090144
actin patch 47	121.68	157.96	21.64	28.26	21.64	6.29		1.00815	1.30874	0.179294	0.234142	0.179294	0.0521145
actin patch 48	108.51	101.04	26.11	39.93	26.11	5.18		0.899037	0.837146	0.216329	0.330832	0.216329	0.0429178
actin patch 49	167.33	114.2	31.44	48.26	31.44	10.65		1.38638	0.94618	0.26049	0.399848	0.26049	0.0882384
actin patch 50	119.07	114.88	18.79	14.71	18.79	16.8		0.98653	0.951814	0.155681	0.121877	0.155681	0.139193
actin patch 51	101.4	116.8	15.66	44.81	15.66	13.94		0.840129	0.967722	0.129748	0.371264	0.129748	0.115497
actin patch 52	97.56	125.4	28.93	10.83	28.93	12.39		0.808313	1.03898	0.239694	0.0897297	0.239694	0.102655
actin patch 53	123.81	132.83	24.12	18.04	24.12	7.24		1.0258	1.10054	0.199841	0.149467	0.199841	0.0599855
actin patch 54	127.17	101	29.23	6.93	29.23	4.1		1.05364	0.836815	0.242179	0.0574171	0.242179	0.0339697
actin patch 55	122.19	111.2	21.92	14.07	21.92	10.49		1.01238	0.921325	0.181614	0.116574	0.181614	0.0869127
actin patch 56	112.33	126.77	26.55	10.09	26.55	6.07		0.930687	1.05033	0.219975	0.0835986	0.219975	0.0502917
actin patch 57	94.79	106.69	6.84	18.29	6.84	6.34		0.785363	0.883958	0.0566714	0.151538	0.0566714	0.0525288
actin patch 58	112.9	102.38	16.71	61.49	16.71	12.62		0.93541	0.848248	0.138447	0.509463	0.138447	0.10456
actin patch 59	118.31	107.1	9.12	70.37	9.12	15.41		0.980233	0.887355	0.0755619	0.583036	0.0755619	0.127676
actin patch 60	113.52	116.64	20.91	31.25	20.91	16.93		0.940546	0.966397	0.173245	0.258915	0.173245	0.14027
actin patch 61	123.38	99.38	20.38	27.2	20.38	6.54		1.02224	0.823392	0.168854	0.22536	0.168854	0.0541858
actin patch 62	121.23	103.55	10.78	32.57	10.78	21.12		1.00443	0.857942	0.0893155	0.269852	0.0893155	0.174985
actin patch 63	104	92.62	32.9	19.02	32.9	13.18		0.86167	0.767384	0.272586	0.157586	0.272586	0.1092
actin patch 64	117.14	94	18.51	20.14	18.51	6.95		0.970539	0.778817	0.153361	0.166866	0.153361	0.0575828
actin patch 65	136.64	104.43	13.27	22.54	13.27	14.15		1.1321	0.865233	0.109946	0.18675	0.109946	0.117237
actin patch 66	108.11	132.07	24.3	13.63	24.3	14.33		0.895723	1.09424	0.201333	0.112929	0.201333	0.118728
actin patch 67	78.1	143.5	22.42	21.12	22.42	26		0.647081	1.18894	0.185756	0.174985	0.185756	0.215418
actin patch 68	104.68	134.09	22.63	17.05	22.63	6.18		0.867304	1.11097	0.187496	0.141264	0.187496	0.0512031
actin patch 69	104.86	135.92	37.55	23.56	37.55	21.69		0.868796	1.12614	0.311113	0.195201	0.311113	0.179708
actin patch 70	92.59	105.75	33.66	30.36	33.66	34.54		0.767135	0.87617	0.278883	0.251541	0.278883	0.286174
actin patch 71	95.62	117.34	17.1	17.7	17.1	6.57		0.79224	0.972196	0.141679	0.14665	0.141679	0.0544344
actin patch 72	128.02	103.96	18.47	14.42	18.47	26.4		1.06068	0.861339	0.153029	0.119474	0.153029	0.218732
actin patch 73	120.55	108.86	19.65	18.79	19.65	24.83		0.998792	0.901937	0.162806	0.155681	0.162806	0.205724
actin patch 74	93.22	102.64	26.7	35.07	26.7	12.79		0.772355	0.850402	0.221217	0.290565	0.221217	0.105969
actin patch 75	129.13	129.4	9.43	65.18	9.43	21.28		1.06988	1.07212	0.0781303	0.540035	0.0781303	0.176311
actin patch 76	118.8	102.43	5.01	14.78	5.01	7.31		0.984293	0.848663	0.0415093	0.122457	0.0415093	0.0605655
actin patch 77	96.2	135.49	29.13	10.07	29.13	10.52		0.797045	1.12257	0.241351	0.0834329	0.241351	0.0871613
actin patch 78	117.92	114.67	21.67	35.87	21.67	5.47		0.977002	0.950074	0.179542	0.297193	0.179542	0.0453205
actin patch 79	127.84	115.2	26.8	26.35	26.8	19.31		1.05919	0.954466	0.222046	0.218317	0.222046	0.159989
actin patch 80	117.83	147.49	30.42	63.45	30.42	14.27		0.976256	1.222	0.252039	0.525702	0.252039	0.118231
actin patch 81	127.58	147.11	28.81	31.96	28.81	22.73		1.05704	1.21885	0.238699	0.264798	0.238699	0.188325
actin patch 82		96.36	24.2	46.15	24.2	19.35			0.798371	0.200504	0.382366	0.200504	0.16032
actin patch 83		128.42	17.37	16.75		16.83			1.064	0.143916	0.138779		0.139441
actin patch 84			13.91			11.26				0.115248			0.0932924
actin patch 85			31.69			8.9				0.262561			0.0737391
actin patch 86			21.11			6.09				0.174903			0.0504574
actin patch 87			14.17			16.85				0.117403			0.139607
actin patch 88			16.68			9.55				0.138199			0.0791245
actin patch 89			49.7			12.54				0.411779			0.103898
actin patch 90			21.4			13.41				0.177305			0.111106
actin patch 91			28.66			11.94				0.237456			0.0989264
actin patch 92			29.29			16.86				0.242676			0.13969
actin patch 93			26			9.14				0.215418			0.0757276
actin patch 94			49.29			20.02				0.408382			0.165872
actin patch 95			38.27			15.4				0.317078			0.127594
actin patch 96			42.04			19.54				0.348314			0.161895
actin patch 97			46.31			22.16				0.383692			0.183602
actin patch 98			18.54			21.38				0.153609			0.17714
actin patch 99			25.17							0.208541
actin patch 100			14.9							0.123451
actin patch 101			12.75							0.105637
actin patch 102			27.5							0.227846
actin patch 103			18.43							0.152698
actin patch 104			31.69							0.262561
actin patch 105			13.22							0.109532
actin patch 106			18.69							0.154852
actin patch 107			24.1							0.199676
actin patch 108			38.63							0.320061
actin patch 109			24.97							0.206884
actin patch 110			45.93							0.380543
actin patch 111			19.08							0.158083
actin patch 112			11.16							0.0924639
actin patch 113			14.94							0.123782
actin patch 114			10.09							0.0835986
actin patch 115			12.46							0.103235
actin patch 116			20.66							0.171174
actin patch 117			21.25							0.176062
actin patch 118			28.2							0.233645
actin patch 119			33.43							0.276977
actin patch 120			25.33							0.209866
actin patch 121			26.37							0.218483
actin patch 122			8.28							0.0686022
actin patch 123			7.59							0.0628854
actin patch 124			26.01							0.2155
actin patch 125			10.07							0.0834329
actin patch 126			30.59							0.253447
actin patch 127			24.18							0.200338
actin patch 128			19.6							0.162392
actin patch 129			27.56							0.228343
actin patch 130			31.12							0.257838
actin patch 131			30.41							0.251956
actin patch 132			9.65							0.0799531
actin patch 133			33.34							0.276232
actin patch 134			13.29							0.110112
actin patch 135			28.57							0.236711
actin patch 136			14.86							0.123119
actin patch 137			16.57							0.137287
actin patch 138			16.77							0.138944
actin patch 139			32.89							0.272503
actin patch 140			22.17							0.183685
actin patch 141			20.18							0.167197
actin patch 142			23							0.190562
actin patch 143			27.13							0.22478
Average	120.696	121.305	24.5964	27.8014	25.1229	13.2119		1	1.00504	0.203789	0.230343	0.208151	0.109465
SD	22.9341	18.841	10.3536	15.6178	10.4795	6.96693		0.190016	0.156103	0.0857823	0.129398	0.086826	0.0577231
