# Supplementary material for: Tension-sensitive LINC-RhoA signaling prevents chromatin bridge breakage in cytokinesis
Source: EMBO J. 2025 Sep 9;44(20):5834–59. doi: 10.1038/s44318-025-00565-3 (PMC12528419; doi:10.1038/s44318-025-00565-3)
Supplement: Supplementary file 23 — Source data Fig. 1 [file 44318_2025_565_MOESM23_ESM.zip › Figure 1/1E/1E_numerical_broken bridges.xlsx]

## Sheet: Sheet1
Fig. 1E
broken chromatin bridges
		control			DMSO			siRhoA			RhoAi
		2 in 24			1 in 15			9 in 23			12 in 29
		2 in 25			1 in 17			6 in 18			7 in 19
		1 in 23			2 in 24			7 in 15			15 in 45
		1 in 23						14 in 26			8 in 21
								9 in 26			8 in 15
								8 in 20			8 in 17
								10 in 23
								8 in 22
								7 in 18
		%			%			%			%
		8.3			6.66			39.13			41.37
		8			5.88			33.33			36.84
		4.3			8.33			46.66			33.33
		4.34						53.84			38.09
								34.61			53.33
								40			47.05
								43.47
								36.36
								38.88
	AVERAGE	6.235			6.95667			40.6978			41.6683
	SD	2.2147			1.25165			6.44556			7.35786
		n= 95			n=56			n= 191			n= 146
