# Supplementary material for: Tension-sensitive LINC-RhoA signaling prevents chromatin bridge breakage in cytokinesis
Source: EMBO J. 2025 Sep 9;44(20):5834–59. doi: 10.1038/s44318-025-00565-3 (PMC12528419; doi:10.1038/s44318-025-00565-3)
Supplement: Supplementary file 23 — Source data Fig. 1 [file 44318_2025_565_MOESM23_ESM.zip › Figure 1/1H/README.txt]

HeLa Lap2b:RFP/Lifeact:GFP cells, RhoAi
