# Supplementary material for: Tension-sensitive LINC-RhoA signaling prevents chromatin bridge breakage in cytokinesis
Source: EMBO J. 2025 Sep 9;44(20):5834–59. doi: 10.1038/s44318-025-00565-3 (PMC12528419; doi:10.1038/s44318-025-00565-3)
Supplement: Supplementary file 23 — Source data Fig. 1 [file 44318_2025_565_MOESM23_ESM.zip › Figure 1/1I/1I_numerical_time to Lap2b breakage.xlsx]

## Sheet: Sheet1
Fig. 1I
time to Lap2b:RFP bridge breakage
			RhoAi (min)
			22.5
			17.5
			72
			10
			107
			65
			70
			87.5
			10
			10
			17.5
			77.5
			80
			62.5
			12.5
			40
			120
			30
		AVERAGE	50.6389
		SD	36.0101
			n=18
