# Supplementary material for: Tension-sensitive LINC-RhoA signaling prevents chromatin bridge breakage in cytokinesis
Source: EMBO J. 2025 Sep 9;44(20):5834–59. doi: 10.1038/s44318-025-00565-3 (PMC12528419; doi:10.1038/s44318-025-00565-3)
Supplement: Supplementary file 23 — Source data Fig. 1 [file 44318_2025_565_MOESM23_ESM.zip › Figure 1/1J/1J_numerical_actin patches.xlsx]

## Sheet: Sheet1
Fig. 1J
actin patch fluorescence, live-cell imaging
		control
			0 min	10 min	20 min	30 min	40 min	50 min	60 min	70 min	80 min	90 min	100 min	110 min	120 min
	cell 1	patch 1	94.908	94.565	92.148	97.378	94.831	92.126	91	88.765	74.371	87.308	86.95
		patch 2	92.784	94.621	92.761	96.851	90.846	93.259	84.765	91.618	82.343	90.513	83.85
	cell 2	patch 1	97.571	97.756	89.778	84.963	92.311	80.719	83.25	88.833
		patch 2	96.948	96.78	93	95.167	95.836	93.219	79.781	94.667
	cell 3	patch 1	85.25	89.558	75.942	70.635	69.71	70.935	86.15	84.103	84.724	72.621	91.852	87.857	78.487
		patch 2	84.712	88.558	86.5	79.365	78.677	78.032	84.1	78.138	88.241	77.138	91.074	92.905	91.59
	cell 4	patch 1	93.458	90.105	90.654	87.352	93.394	90.485	85.963	89.06	62.687	70.4	78.436	66.327	70.213
		patch 2	92.582	88.844	92.724	83.338	94.101	93.051	86.226	91.759	89.241	70.364	95.418	96.836	96.425
	cell 5	patch 1	87.531	84.918	91.592	75.175	75.562	70.125	78.062	74.562	84.556	76.5
		patch 2	88.204	89.327	91.265	75.975	74.844	63.25	73.031	63.938	82.333	78.846
	cell 6	patch 1	88.245	92.076	94.987	94.138	73.586	94.586	89.378	71	88.27	91.136	82.263	79.632	73.679
		patch 2	62.625	62.204	80.658	90.483	70.621	90.276	71.459	70.543	80.318	86.545	82.947	78.947	76.357
	cell 7	patch 1	59.8	70.385	52.844	54.9	70.025	70.87	90.804	85.195	82.903	84.487	90.077	86.436	91.154
		patch 2	61.714	63.962	51.156	66.275	66.5	80.543	72.804	71.293	80.806	91.256	84.769	71.949	93.192
	cell 8	patch 1	88.314	77.629	78.886	69.588	54.133	57.913	52.174	60.261	74.933	79.3	68.75	85.067	82.6
		patch 2	94.314	72.771	91.543	73.882	68.467	62.913	55.783	59.133	79.133	71.3	70.45	74.4	79.067
	cell 9	patch 1	90.65	86.029	87.511	77.511	76.553	56.34	62.787	84.3	95.4	91.184	97.625	95.824	87.943
		patch 2	89.833	89.486	88.468	65.489	62.17	62.787	72.5	79	86.9	77.082	77.405	90.432	79.5
	cell 10	patch 1	85.826	81.348	67.644	54.556	68.44	62.96	61.44	64.125	62.062	74.794	84.125
		patch 2	86.978	88	70.756	56.067	61.2	57.92	58.56	61.375	62.125	74.706	88.5
	cell 11	patch 1	94.012	95.238	90.917	96.119	95.69	95.81	81.107	90.012	91.44	78.286	79.845	82.282	85.288
		patch 2	92.452	94.238	81.345	91.012	88.75	84.786	76.821	85.464	85.488	81.905	77	65.949	85.308
	cell 12	patch 1	89.01	84.37	75.807	86.375	89.062	83.932	85.08	81.486	74.919	88.946	97.24	95.925	88.441
		patch 2	97.75	75.048	72.684	79	90.646	83.255	83.938	66.757	66.919	80.054	82.08	82.125	84.559
	cell 13	patch 1	94.554	93.338	90.752	91.596	90.158	85.915	91.34	91.173	93.565	86.208	88.533	83	94.317
		patch 2	96.533	84.709	69.936	67.514	83.25	59.361	71.923	83.564	50.054	41.7	45.143	56.733	74.3
	cell 14	patch 1	79.867	77.467	79.767	90.233	91.421	78.763	77.556	77.087	93.841	86.682	87.432	91.545	87.75
		patch 2	70.933	65.167	82.833	61.967	67.974	57.519	70.11	71.565	86.909	80.523	81.636	78.432	83.409
	cell 15	patch 1	93.324	91.396	92.361	89.561	91.178	87.575	89.091	82.376	82.941	75.543	83.529	74.351	77.703
		patch 2	97.404	96.62	95.731	95.384	91.234	95.02	91.842	85.814	87.241	84.574	92.34	87.212	91.783
	cell 16	patch 1	80.942	70.163	81.588	72.4	75.367	73.407	72.397	75.152	64.25	62.433	72.649	85.835	86.5
		patch 2	76.453	79.026	72.3	66.415	88.621	78.149	80.92	75.061	68.229	61.559	68.703	86.949	88.421
	cell 17	patch 1	82.234	94.179	96.093	97.091	94.5	97.647	90.043	97.676	83.297	98	76.696	63.517
		patch 2	87.016	85.718	91.791	93.377	88.156	89.853	90.565	81.196	68.143	77.071	77.391	62.207
	cell 18	patch 1	77.182	69.068	74.861	67.643	72.421	54.027	40.591	42	46.905	46.6	44.739	41.714	46.444
		patch 2	49.385	53.032	70.148	58.706	46.64	50.543	58.405	68.879	63.167	63.514	53.393	56.105	77.333
	cell 19	patch 1	91.667	91.39	92.873	83.232	78.744	81.969	55.625	51.118	56.846	51.125	57.6	68.294	62.5
		patch 2	39.735	47.257	41.643	50	48.935	46.8	40	44.5	40.077	46.571	51.917	58.375	49.696
	cell 20	patch 1	47.056	57.949	49.214	45.667	52.765	65.353	50.667	76.667	55.25	53.33	49.33	46.11	48.769
		patch 2	51.889	43.25	41.867	38.273	46.438	58.706	61.158	50.294	45.5	52.556	46.22	43.11	42.154
	AVER		82.7911	81.1886	82.3164	76.7663	77.5939	75.7675	74.4799	75.7377	74.9033	74.8068	76.8863	75.5119	78.4961
	SD		15.4452	14.3336	11.7575	15.9703	14.855	14.9042	14.5328	13.872	14.8599	14.1813	15.4214	15.6886	14.7823
	set to 1
	AVER		1	0.98	0.994	0.92	0.937	0.915	0.899	0.914	0.9	0.903	0.928	0.912	0.948
	SD		0.12	0.173	0.14	0.192	0.179	0.179	0.175	0.166	0.179	0.171	0.186	0.189	0.178
	min		0	10	20	30	40	50	60	70	80	90	100	110	120
			1	0.98	0.994	0.92	0.937	0.915	0.899	0.914	0.9	0.903	0.928	0.912	0.948
	RhoAi
			0 min	10 min	20 min	30 min	40 min	50 min	60 min	70 min	80 min	90 min	100 min	110 min	120 min
	cell 1	patch 1	17.36	17.4	19.64	17.4	18.28	21.92	8.64	11	16.88	14.56	10	11.18	13.16
		patch 2	9.56	8.88	11.28	15.12	16.88	15.96	17.16	22.68	17.68	14.48	6.72	7.3	8
	cell 2	patch 1	5.88	5.32	5.4	9.08	6.92	4.2	11.84	18.32	13.2	14.12	7.68	8.2	10
		patch 2	12.56	5.22	14	12.76	9.12	7.8	13.6	11.32	10.84	8.6	10.2	9.73	9
	cell 3	patch 1	15.48	13.4	8.56	9.44	9.24	7.23	8.7	9.7	9.834	8.133	7.034	6.32	5.233
		patch 2	6.16	8.52	5.76	4.24	7.6	7.67	6.667	8.7	8.666	7.766	5.233	5.31	4.933
	cell 4	patch 1	8.734	21.8	8.534	10.933	12.7	7.33	9.33	8.433	6.633	6.233	2.066	3.97	5.33
		patch 2	8.9	7.233	3.633	8.433	10.167	5.33	5.33	7.867	0.7	6.833	3.463	4.273	3.167
	cell 5	patch 1	11.066	4.766	7.37	1.633	2.067	6.8	3.167	7.563	6.1	3.567	3.07
		patch 2	3.7	8.067	5.1	1.633	5.733	6.867	5.3	6.167	5.8	7.533	6.733
	cell 6	pach 1	1.4	0.633	1.367	1.233	3.733	0.9	3.1	0.23	1.433	1	0.933	1.135	1.067
		pach 2	7.034	0.434	2.533	1.633	1.33	3.737	2.866	2.634	1.6	0.3	2.867	1.569	0.9
	cell 7	patch 1	3.867	10.467	4.2	7.53	6.537	8	8.667	8.4	4.3	6	6.633	7.354	7.2
		patch 2	7.366	15.1	8.73	10.33	5.567	6.367	4.33	9.533	1.566	6.8	6.167	5.897	4.567
	cell 8	patch 1	9.45	12.325	14.3	13.75	8.8	5.095	6.214	9.572	8.691	11.833	7.976
		patch 2	4.925	2.8	6.2	12.6	11.127	11.762	9.667	12.738	9.357	11.191	8.143
	cell 9	patch 1	8.643	5.952	5.762	5.095	4	5.215	2.929	4.691	4.119	3.095	2.19	2.035	2.789
		patch 2	2.667	2.429	2.477	1.857	3.809	4.119	2.548	2.524	2.238	1.452	1.548	1.963	2.428
	cell 10	patch 1	8.4	6.44	6.48	12.04	20.12	24.48	7.512	9.487	20.18	24.197	21.205	20.653
		patch 2	17.84	25.48	19.76	10.68	7.96	9.205	3.18	14.897	10.103	16.645	17.744	15.859
	cell 11	patch 1	4.179	4.128	2.461	4.154	6.7	7.05	10.925	10.3	6.3	6.75	11.15	6.536	1.7
		patch 2	5.974	7.589	3.641	12	10.775	15.25	2.925	8.15	11.6	1.85	12.45	11.265	12.425
	cell 12	patch 1	4	0.525	3.375	2.025	1.7	6.2	8.85	6.3	4.2	1.75	2.45	2.36	2.475
		patch 2	7.35	3.1	2.475	3.8	3.85	1.925	3.95	0.55	0.55	1.75	1.875	1.564	1.15
	cell 13	patch 1	2.625	4.125	2.225	10.65	9.075	12.9	11.525	17.9	14.213	6.648	3.811	4.562	6.757
		patch 2	4.325	3.9	2.45	4.7	4.1	7.325	8.375	7.075	8.561	6.433	5.973	6.987	2.433
	cell 14	patch 1	3.44	2.42	3.2	1.4	3.86	1.16	4.68	2.94	8.96	1.56	7.4	4.53	5.26
		patch 2	14.14	8.7	12.92	2.22	3.72	0.02	9.38	11.4	6.9	11.08	6.24	5.97	6.64
	cell 15	patch 1	0.8	1.04	1.12	0.98	2.34	0.86	0.92	0.32	2.44	0.34	1.5	1.019	0.8
		patch 2	4.72	7.48	2.32	6.88	8.1	1.32	2.54	2.46	0.76	3.46	2.22	0.369	0.4
	cell 16	patch 1	21.064	16.165	19.328	13.331	9.457	5.143	2.926	7.629	3.37	5.556	3.432	8.774	4.649
		patch 2	25.385	20.404	12.01	7.682	6.952	5.2	5.852	6.074	4.778	5.021	6.216	2.838	5.567
	cell 17	patch 1	10.8	5.243	2.865	2.459	6.244	3.487	3.892	3.541	3.486	1.486	3.324	3	2.865
		patch 2	10.242	8.406	6.189	3.298	5.027	6.216	5.595	3.649	3.838	3.54	5.243	4.298	3.568
	cell 18	patch 1	2.704	1.621	2.54	4.757	1.621	3.487	2.811	3.271	1.838	2.621	1.378	2.432	1.883
		patch 2	0.591	3.297	8.054	7.297	6.271	5.028	6.351	2.541	5.54	3.784	4.405	3.352	1.117
	cell 19	patch 1	6.936	5.488	2.721	4.116	3.442	3	1.861	3.628	1.652	1.605	2.419	0.206	2.046
		patch 2	4.362	3.628	0.721	4.652	2.442	3.07	1.953	1.744	1.638	2.558	2.674	2.419	2.325
	cell 20	patch 1	8.311	1.884	0.86	1.256	3.6	2.163	1.953	2.233	3.442	2.21	3.907	1	1.442
		patch 2	6.822	2.209	2.837	3.28	2.883	2.721	3.558	1.372	6.409	2.477	3.512	1.07	1.148
	AVER		7.99405	7.35045	6.38495	6.70892	6.84622	6.5878	6.03922	7.23833	6.50987	6.17042	5.7296	5.20275	4.24776
	SD		5.51562	6.13887	5.26484	4.62466	4.44445	5.30283	3.71308	5.19601	4.95254	5.22923	4.31588	4.43634	3.31828
	min	set to1	0	10	20	30	40	50	60	70	80	90	100	110	120
	AVER		0.0965	0.088	0.077	0.081	0.082	0.079	0.072	0.087	0.078	0.074	0.069	0.062	0.051
	SD		0.066	0.074	0.063	0.055	0.053	0.064	0.044	0.062	0.059	0.063	0.052	0.053	0.04
