# Supplementary material for: Tension-sensitive LINC-RhoA signaling prevents chromatin bridge breakage in cytokinesis
Source: EMBO J. 2025 Sep 9;44(20):5834–59. doi: 10.1038/s44318-025-00565-3 (PMC12528419; doi:10.1038/s44318-025-00565-3)
Supplement: Supplementary file 23 — Source data Fig. 1 [file 44318_2025_565_MOESM23_ESM.zip › Figure 1/1M/1M_numerical_broken bridges.xlsx]

## Sheet: Sheet1
Fig. 1N
Broken DNA bridges with intact intercellular canal
		siRhoA			Clki
		16 in 22			0 in 20
		12 in 20			0 in 18
		18 in 22			0 in 20
		%			%
		72.7			0
		60			0
		81.8			0
	Average	71.5			0
	SD	10.9494			0
		n=64			n=58
