# Supplementary material for: Tension-sensitive LINC-RhoA signaling prevents chromatin bridge breakage in cytokinesis
Source: EMBO J. 2025 Sep 9;44(20):5834–59. doi: 10.1038/s44318-025-00565-3 (PMC12528419; doi:10.1038/s44318-025-00565-3)
Supplement: Supplementary file 24 — Source data Fig. 2 [file 44318_2025_565_MOESM24_ESM.zip]

Archive with 35 entries (17 files):
- Figure 2/
- Figure 2/2A/
- Figure 2/2A/2A_microscopy.tif
- Figure 2/2B/
- Figure 2/2B/2B_microscopy.tif
- Figure 2/2C/
- Figure 2/2C/2C_numerical_ROCK.xlsx
- Figure 2/2D/
- Figure 2/2D/2D_microscopy.tif
- Figure 2/2E/
- Figure 2/2E/2E_microscopy.tif
- Figure 2/2F/
- Figure 2/2F/2F_numerical_pLIMK.xlsx
- Figure 2/2G/
- Figure 2/2G/2G_microscopy.tif
- Figure 2/2H/
- Figure 2/2H/2H_microscopy.tif
- Figure 2/2I/
- Figure 2/2I/2I_microscopy.tif
- Figure 2/2J/
- Figure 2/2J/2J_numerical_actin patches.xlsx
- Figure 2/2K/
- Figure 2/2K/2K_numerical_broken bridges.xlsx
- Figure 2/2L/
- Figure 2/2L/2L_microscopy.tif
- Figure 2/2M/
- Figure 2/2M/2M_microscopy.tif
- Figure 2/2N/
- Figure 2/2N/2N_microscopy.tif
- Figure 2/2O/
- Figure 2/2O/2O_microscopy.tif
- Figure 2/2P/
- Figure 2/2P/2P_numerical_broken bridges.xlsx
- Figure 2/2Q/
- Figure 2/2Q/2Q_numerical_actin patches.xlsx
