# Supplementary material for: Tension-sensitive LINC-RhoA signaling prevents chromatin bridge breakage in cytokinesis
Source: EMBO J. 2025 Sep 9;44(20):5834–59. doi: 10.1038/s44318-025-00565-3 (PMC12528419; doi:10.1038/s44318-025-00565-3)
Supplement: Supplementary file 24 — Source data Fig. 2 [file 44318_2025_565_MOESM24_ESM.zip › Figure 2/2C/2C_numerical_ROCK.xlsx]

## Sheet: Sheet1
Fig. 2C
ROCK localization at actin patches
						set to 1
	DMSO	RhoAi	RhoAi intact bridges			DMSO	RhoAi	RhoAi intact bridges
patch 1	28	1.89001	2.01			1.3047	0.0880712	0.0936626
patch 2	29.83	1	2.04			1.38997	0.0465985	0.0950606
patch 3	12.87	2.98001	2.47			0.599695	0.138864	0.115098
patch 4	14.69	2.03001	2.84			0.6845	0.094595	0.132339
patch 5	26.51	1.71001	2.74			1.23527	0.0796835	0.127679
patch 6	23.05	2.18001	2.31			1.07405	0.101585	0.107642
patch 7	19.31	3.92002	1.85			0.899775	0.182666	0.0862069
patch 8	24.18	2.05001	2.36			1.1267	0.095527	0.109972
patch 9	26.23	0.780003	1.76			1.22222	0.0363468	0.082013
patch 10	26.52	1.92001	1.33			1.23574	0.0894692	0.0619758
patch 11	11.33	4.43002	1.86			0.527937	0.206431	0.0866729
patch 12	13.43	4.30002	2.21			0.625789	0.200374	0.102982
patch 13	23.88	2.73001	2.8			1.11272	0.127214	0.130475
patch 14	24.33	3.89002	2.23			1.13369	0.181268	0.103914
patch 15	47.9	4.65002	1.18			2.23197	0.216683	0.054986
patch 16	36.18	0.990004	3.6			1.68586	0.0461325	0.167754
patch 17	34.41	1.79001	1.51			1.60338	0.0834114	0.0703635
patch 18	44.97	2.19001	2.35			2.09544	0.102051	0.109506
patch 19	14.44	3.56002	2.46			0.672851	0.165891	0.114632
patch 20	12.77	3.55002	1.65			0.595035	0.165425	0.0768872
patch 21	14.73	3.36001	4.35			0.686364	0.156571	0.202703
patch 22	14.86	1.99001	3.34			0.692422	0.0927311	0.155638
patch 23	20.15	7.88003	3.15			0.938916	0.367196	0.146785
patch 24	17.61	5.75002	3.7			0.820562	0.267941	0.172414
patch 25	23.88	3.00001	0.75			1.11272	0.139796	0.0349487
patch 26	18.76	5.01002	1.54			0.874147	0.233459	0.0717614
patch 27	16.19	1.26001	2.21			0.754395	0.0587141	0.102982
patch 28	17.39	1.84001	4.95			0.810311	0.0857413	0.230662
patch 29	21.11	1.93001	3.63			0.983649	0.0899351	0.169152
patch 30	20.43	2.18001	3.21			0.951963	0.101585	0.149581
patch 31	21.69	5.06002	4.65			1.01067	0.235789	0.216682
patch 32	16.19	1.66001	2.91			0.754395	0.0773535	0.135601
patch 33	14.09	0.190001	0.92			0.656543	0.00885372	0.0428705
patch 34	17.86	6.56003	4.1			0.832211	0.305686	0.191053
patch 35	18.14	6.01003	3.08			0.845258	0.280057	0.143523
patch 36	17.55	3.10001	4.18			0.817766	0.144455	0.194781
patch 37	25.31	3.18001	1.6			1.17935	0.148183	0.0745573
patch 38	20.27	4.09002	1.74			0.944508	0.190588	0.0810811
patch 39	22.18	3.91002	1			1.03351	0.1822	0.0465983
patch 40	28.49	2.55001	1.62			1.32753	0.118826	0.0754893
patch 41	29.87	2.55001	3.45			1.39183	0.118826	0.160764
patch 42	24.02	0.870004	2.38			1.11924	0.0405407	0.110904
patch 43	12.45	1.66001	0.87			0.580125	0.0773535	0.0405405
patch 44	14.84	3.26001	1.65			0.69149	0.151911	0.0768872
patch 45	13.73	0.660003	1.4			0.639768	0.030755	0.0652377
patch 46	17.73	1.67001	2.06			0.826153	0.0778195	0.0959925
patch 47	17.41	1.39001	3.82			0.811242	0.0647719	0.178006
patch 48	25.93	1.46001	1.67			1.20824	0.0680338	0.0778192
patch 49	19.68	1.27001	3.21			0.917016	0.0591801	0.149581
patch 50	23.76	1.66001	1.97			1.10713	0.0773535	0.0917987
patch 51	17.17	3.40001				0.800059	0.158435
patch 52	20.81	1.68001				0.96967	0.0782855
patch 53	14.79	1.69001				0.68916	0.0787515
patch 54	19.33	1.42001				0.900707	0.0661699
patch 55	27.12	2.41001				1.26369	0.112302
patch 56		1.93001					0.0899351
patch 57		0.720003					0.0335509
patch 58		1.49001					0.0694318
patch 59		4.15002					0.193384
patch 60		3.13001					0.145853
patch 61		2.12001					0.0987889
patch 62		2.06001					0.095993
patch 63		1.32001					0.06151
patch 64		2.16001					0.100653
patch 65		2.65001					0.123486
patch 66		3.97002					0.184996
patch 67		2.80001					0.130476
patch 68		1.94001					0.0904011
patch 69		1.31001					0.0610441
patch 70		2.48001					0.115564
patch 71		4.33002					0.201772
patch 72		3.20001					0.149115
patch 73		1.65001					0.0768876
patch 74		2.24001					0.104381
Average	21.4609	2.64528	2.4534			1	0.123266	0.114324
SD	7.49735	1.46467	1.03435			0.349349	0.068251	0.0481989
Aver
SD
