# Supplementary material for: Tension-sensitive LINC-RhoA signaling prevents chromatin bridge breakage in cytokinesis
Source: EMBO J. 2025 Sep 9;44(20):5834–59. doi: 10.1038/s44318-025-00565-3 (PMC12528419; doi:10.1038/s44318-025-00565-3)
Supplement: Supplementary file 24 — Source data Fig. 2 [file 44318_2025_565_MOESM24_ESM.zip › Figure 2/2F/2F_numerical_pLIMK.xlsx]

## Sheet: Sheet1
Fig. 2F
pLIMK-T508 intensity at actin patches
							set to 1
	DMSO	RhoAi	ROCKi	RhoAi intact bridges			DMSO	RhoAi	ROCKi	RhoAi intact bridges
patch 1	5.08	3.68	2.61	2.6			0.307692	0.222895	0.158086	0.15748
patch 2	5.27	5.94	2.48	1.78			0.3192	0.359782	0.150212	0.107813
patch 3	8.35	2.6	1.94	3.08			0.505754	0.15748	0.117505	0.186554
patch 4	10.27	2.67	1.58	1.25			0.622047	0.16172	0.0956996	0.0757117
patch 5	21.58	3.61	0.24	2.5			1.30709	0.218655	0.0145366	0.151423
patch 6	19.03	3.76	2.28	1.32			1.15263	0.227741	0.138098	0.0799515
patch 7	15.94	2.46	1.4	2.38			0.965475	0.149001	0.0847971	0.144155
patch 8	14.11	2.54	1.53	4.44			0.854634	0.153846	0.0926711	0.268928
patch 9	18.77	3.55	2.97	1.17			1.13689	0.215021	0.179891	0.0708661
patch 10	17.62	3.37	4.42	2.79			1.06723	0.204119	0.267717	0.168988
patch 11	13.28	0.17	5.91	2.39			0.804361	0.0102968	0.357965	0.144761
patch 12	7.86	4.26	3.73	0.99			0.476075	0.258025	0.225924	0.0599637
patch 13	8.74	4.12	0.82	1.05			0.529376	0.249546	0.0496669	0.0635978
patch 14	11.2	3.88	3.1	2.56			0.678377	0.235009	0.187765	0.155058
patch 15	14.75	2.53	2.1	1.65			0.893398	0.15324	0.127196	0.0999394
patch 16	25.08	0.54	0.75	2.31			1.51908	0.0327075	0.045427	0.139915
patch 17	21.35	3.16	2.17	3.19			1.29316	0.191399	0.131435	0.193216
patch 18	20.35	2.24	1.01	2.04			1.23259	0.135675	0.061175	0.123561
patch 19	15.56	1.92	4.62	2.78			0.942459	0.116293	0.27983	0.168383
patch 20	15.31	1.06	4.05	2.14			0.927317	0.0642035	0.245306	0.129618
patch 21	12.49	1.79	0.73	1.72			0.756511	0.108419	0.0442156	0.104179
patch 22	15.33	0.88	4.97	1.21			0.928528	0.053301	0.30103	0.0732889
patch 23	15.3	4.73	1.17	0.62			0.926711	0.286493	0.0708661	0.037553
patch 24	26.39	2.26	0.88	2.08			1.59843	0.136887	0.053301	0.125984
patch 25	23.59	0.37	0.58	2.11			1.42883	0.0224107	0.0351302	0.127801
patch 26	21	1.61	3.4	1.56			1.27196	0.0975167	0.205936	0.0944882
patch 27	15.23	2.22	2.23	5.09			0.922471	0.134464	0.13507	0.308298
patch 28	34.76	5.27	2.69	2.77			2.10539	0.3192	0.162932	0.167777
patch 29	28.69	1.84	1.79	1.34			1.73773	0.111448	0.108419	0.0811629
patch 30	15.22	0.49	3.1	1.02			0.921866	0.029679	0.187765	0.0617807
patch 31	14.34	1.78	2.91	1.89			0.868565	0.107813	0.176257	0.114476
patch 32		3.08	4.17	3.67				0.186554	0.252574	0.22229
patch 33		2.77	1.03	3.15				0.167777	0.0623864	0.190793
patch 34		1.65	1.61	1.96				0.0999394	0.0975167	0.118716
patch 35		2.31	1.15					0.139915	0.0696548
patch 36		3.19	3.46					0.193216	0.20957
patch 37		2.04	0.43					0.123561	0.0260448
patch 38		2.78	0.51					0.168383	0.0308904
patch 39		2.14	2.03					0.129618	0.122956
patch 40		1.53	1.51					0.0926711	0.0914597
patch 41		2.12	0.95					0.128407	0.0575409
patch 42		1.59	0.33					0.0963053	0.0199879
patch 43		4.82	2.23					0.291944	0.13507
patch 44		3.95	13.71					0.239249	0.830406
patch 45		3.17	6.23					0.192005	0.377347
patch 46		0.91	11.78					0.0551181	0.713507
patch 47		1.52	2.23					0.0920654	0.13507
patch 48		1.21	5.16					0.0732889	0.312538
patch 49		1.72	4.5					0.104179	0.272562
patch 50		1.21	3.19					0.0732889	0.193216
patch 51		0.62	3.06					0.037553	0.185342
patch 52		2.08	2.25					0.125984	0.136281
patch 53		2.11	5.96					0.127801	0.360993
patch 54		1.56	6.75					0.0944882	0.408843
patch 55		5.09	3.34					0.308298	0.202302
patch 56		2.77						0.167777
patch 57		1.34						0.0811629
patch 58		1.02						0.0617807
patch 59		1.89						0.114476
patch 60		3.67						0.22229
patch 61		3.15						0.190793
patch 62		1.96						0.118716
AVER	16.511	2.45597	2.94055	2.19412			1.00006	0.148756	0.178107	0.132896
SD	6.76809	1.28501	2.52139	0.986472			0.409939	0.0778321	0.152719	0.05975
Aver
SD
