# Supplementary material for: Tension-sensitive LINC-RhoA signaling prevents chromatin bridge breakage in cytokinesis
Source: EMBO J. 2025 Sep 9;44(20):5834–59. doi: 10.1038/s44318-025-00565-3 (PMC12528419; doi:10.1038/s44318-025-00565-3)
Supplement: Supplementary file 24 — Source data Fig. 2 [file 44318_2025_565_MOESM24_ESM.zip › Figure 2/2J/2J_numerical_actin patches.xlsx]

## Sheet: Sheet1
Fig. 2J
actin patch intensity
								set to 1
	DMSO	ROCKi	LIMKi	ROCKi intact	LIMKi intact			DMSO	ROCKi	LIMKi	ROCKi intact	LIMKi intact
patch1	125.53	19.91	24.02	30.71	49.52			1.03483	0.164132	0.198014	0.253164	0.408229
patch2	87.28	19.84	51	24.91	24.86			0.719511	0.163555	0.420429	0.205351	0.204939
patch3	98.58	27.93	36.03	38.05	37.74			0.812665	0.230247	0.297021	0.313673	0.311118
patch4	104.69	23.47	26.29	17.94	28.62			0.863034	0.19348	0.216727	0.147892	0.235935
patch5	114.12	33.08	44.91	21.72	24.03			0.940772	0.272702	0.370225	0.179053	0.198096
patch6	115.15	39.42	24.97	14.99	40.82			0.949263	0.324967	0.205845	0.123573	0.336508
patch7	109.86	32.7	80.21	35.78	26.06			0.905654	0.269569	0.661228	0.29496	0.214831
patch8	99.27	20.26	93.15	29.1	32.46			0.818353	0.167018	0.767902	0.239892	0.267591
patch9	135.79	18.41	53.23	22.95	22.82			1.11941	0.151767	0.438813	0.189193	0.188121
patch10	118.4	28.31	62.57	25.04	8.25			0.976055	0.233379	0.515809	0.206423	0.0680106
patch11	155.8	15.03	24.47	30.65	26.65			1.28437	0.123903	0.201724	0.25267	0.219695
patch12	104.33	35.31	57	27.9	19.82			0.860066	0.291085	0.469891	0.23	0.16339
patch13	126.64	25.4	29.59	13.57	36.15			1.04398	0.20939	0.243931	0.111867	0.29801
patch14	141.35	30.63	31.06	25.74	25.37			1.16525	0.252505	0.25605	0.212193	0.209143
patch15	94.72	29.96	30.55	13.38	22.49			0.780844	0.246982	0.251845	0.110301	0.185401
patch16	105.08	16.27	15.18	22.66	36.58			0.866249	0.134125	0.12514	0.186802	0.301555
patch17	120.09	11.38	37.35	15.71	28.47			0.989987	0.0938134	0.307903	0.129509	0.234698
patch18	98.26	17.47	51.85	16.18	18.28			0.810027	0.144018	0.427436	0.133383	0.150695
patch19	152.43	6.61	17.65	22.67	27.61			1.25659	0.0544909	0.145501	0.186885	0.227609
patch20	128.16	14.56	27.5	31.77	37.38			1.05651	0.120028	0.226702	0.261903	0.30815
patch21	123.1	68.27	25.91	16.31	51.46			1.0148	0.562798	0.213595	0.134455	0.424221
patch22	156.23	58.02	19.64	30.95	49.65			1.28791	0.4783	0.161906	0.255143	0.4093
patch23	103.93	9.49	42.19	43.34	14.03			0.856769	0.0782328	0.347802	0.357282	0.115659
patch24	158.95	13.06	19.02	32.94	36.38			1.31034	0.107663	0.156795	0.271548	0.299906
patch25	147.11	35.23	25.26	14.95	31.7			1.21273	0.290426	0.208236	0.123243	0.261326
patch26	131.52	23.3	10.67	19.14	29.68			1.08421	0.192078	0.0879604	0.157785	0.244673
patch27	183.43	24.69	10.81	22.59	15.88			1.51214	0.203537	0.0891145	0.186225	0.13091
patch28	148.29	26.48	12.27	16.61	26.88			1.22246	0.218293	0.10115	0.136928	0.221591
patch29	132.04	20.19	23.05	14.46	30.91			1.0885	0.166441	0.190018	0.119204	0.254813
patch30	104.51	27.6	20.94	20.98	31.42			0.86155	0.227526	0.172623	0.172953	0.259017
patch31	109.38	40.7	29.02	22.51	26.18			0.901697	0.335519	0.239232	0.185566	0.21582
patch32	113.94	27.39	32.48	57.76	48.81			0.939288	0.225795	0.267756	0.476157	0.402376
patch33	120.26	17.06	35.41	25.77	43.97			0.991389	0.140638	0.29191	0.21244	0.362476
patch34	124.69	16.47	29.51	18.2	26.66			1.02791	0.135774	0.243272	0.150036	0.219777
patch35	114.97	46.87	44.61	15.76	31.74			0.947779	0.386383	0.367752	0.129921	0.261655
patch36	136.53	18.14	56.02	15.29	28.42			1.12551	0.149541	0.461813	0.126046	0.234286
patch37	119.7	14.74	61.69	16.43	48.87			0.986772	0.121512	0.508554	0.135444	0.40287
patch38	129.17	46.56	32.59	25.94	37.45			1.06484	0.383827	0.268663	0.213842	0.308727
patch39	133.47	15.57	20.19	19.02	39.33			1.10029	0.128355	0.166441	0.156795	0.324225
patch40	138.61	14.57	34.97	19.98	43.53			1.14266	0.120111	0.288283	0.164709	0.358849
patch41	138.1	39.25	11.97	22.2	13.89			1.13846	0.323566	0.0986772	0.18301	0.114505
patch42	149.35	25.64	14.28	15.45	18.28			1.2312	0.211369	0.11772	0.127365	0.150695
patch43	112.95	35.39	10.04	46.92	18.64			0.931127	0.291745	0.0827669	0.386795	0.153663
patch44	115.69	40.91	9.12	26.95	34			0.953715	0.33725	0.0751826	0.222168	0.280286
patch45	133.2	35.27	15.74	13.85	22.51			1.09806	0.290756	0.129756	0.114175	0.185566
patch46	124.06	16.88	12.23	21.58	15.9			1.02271	0.139154	0.100821	0.177899	0.131075
patch47	157.96	10.09	27.77	13.65	17.57			1.30218	0.083179	0.228928	0.112527	0.144842
patch48	101.04	19.84	42.39	25.44	34.06			0.832945	0.163555	0.349451	0.20972	0.280781
patch49	114.2	25.87	19.88	18.42	38.12			0.941432	0.213265	0.163885	0.151849	0.31425
patch50	114.88	29.96	21.98	13.71	48.97			0.947037	0.246982	0.181197	0.113021	0.403695
patch51	116.8	26.83	85.44	21.09	15.16			0.962865	0.221179	0.704343	0.17386	0.124975
patch52	125.4	39.66	25.1	15.15	27.51			1.03376	0.326946	0.206917	0.124892	0.226784
patch53	132.83	21.47	48.75	16.37	17.99			1.09501	0.176992	0.401881	0.13495	0.148304
patch54	101	32.97	16.43	16.71	25.29			0.832615	0.271795	0.135444	0.137752	0.208483
patch55	111.2	16.98	35.13	14.77	38.07			0.916701	0.139978	0.289602	0.12176	0.313838
patch56	126.77	22.32	72.78	14.88	47.95			1.04506	0.184	0.599977	0.122666	0.395286
patch57	106.69	28.83	117.7	14.84	33.65			0.879521	0.237666	0.970285	0.122337	0.277401
patch58	102.38	40.52	46.9	18.13	53.08			0.843991	0.334035	0.38663	0.149458	0.437576
patch59	107.1	48.13	13.77	16.24	23.15			0.882901	0.39677	0.113516	0.133878	0.190842
patch60	116.64	57.68	10.68	50.43	41.66			0.961546	0.475497	0.0880428	0.41573	0.343433
patch61	99.38	41.73	7.17	51.02	13.92			0.81926	0.34401	0.0591074	0.420594	0.114752
patch62	103.55	25.53	7.03	31.51	21.56			0.853636	0.210462	0.0579533	0.259759	0.177734
patch63	92.62	8	18.42	39	30.29			0.763532	0.0659497	0.151849	0.321505	0.249702
patch64	94	23.66	7.3	33.37	15.75			0.774909	0.195046	0.0601791	0.275093	0.129838
patch65	104.43	27.01	62.7	37.35	22.9			0.860891	0.222663	0.516881	0.307903	0.188781
patch66	132.07	28.96	59.58	46.92	30.18			1.08875	0.238738	0.49116	0.386795	0.248795
patch67	143.5	39.14	28.07	23.07	18.78			1.18297	0.322659	0.231401	0.190182	0.154817
patch68	134.09	52.43	38.21	47.29	19.17			1.1054	0.432218	0.314992	0.389845	0.158032
patch69	135.92	23.5	19.19		20.94			1.12049	0.193727	0.158197		0.172623
patch70	105.75	41.45	22.38		39.44			0.871772	0.341702	0.184494		0.325132
patch71	117.34	43.51	22.81		28.38			0.967317	0.358684	0.188039		0.233957
patch72	103.96	30.68	14.65		35.96			0.857016	0.252917	0.12077		0.296444
patch73	108.86	18.4	41.68		40.97			0.89741	0.151684	0.343598		0.337745
patch74	102.64	13.11	14.34		28.26			0.846134	0.108075	0.118215		0.232967
patch75	129.4	32.49	149.67		33.82			1.06674	0.267838	1.23384		0.278802
patch76	102.43	22.58	36.32		23.65			0.844403	0.186143	0.299412		0.194964
patch77	135.49	14.65	25.02		23.68			1.11694	0.12077	0.206258		0.195211
patch78	114.67	29.58	20.09		22.76			0.945306	0.243849	0.165616		0.187627
patch79	115.2	17.06	20.9		20.97			0.949675	0.140638	0.172294		0.172871
patch80	147.49	25.87	48.33		31.93			1.21586	0.213265	0.398419		0.263222
patch81	147.11	21.08	68.33		27.41			1.21273	0.173777	0.563293		0.22596
patch82	96.36	20.67	43.97					0.794364	0.170397	0.362476
patch83	128.42	63.42	27.97					1.05866	0.522816	0.230577
patch84		50.73	23.3						0.418203	0.192078
patch85		71.41	19.87						0.588683	0.163803
patch86		77.34	21.26						0.637569	0.175261
patch87		42.46	32.75						0.350028	0.269982
patch88		45.3	18.37						0.37344	0.151437
patch89		22.83	35.77						0.188204	0.294878
patch90		15.68	64.51						0.129261	0.531802
patch91		11.46	57.29						0.0944729	0.472282
patch92		25.89	50.54						0.21343	0.416637
patch93		23.68	42.62						0.195211	0.351347
patch94		22.96	65.83						0.189276	0.542683
patch95		17.04	34.54						0.140473	0.284738
patch96		25.91	28.81						0.213595	0.237501
patch97		21.85	17.84						0.180125	0.147068
patch98		19.25	29.67						0.158691	0.244591
patch99		41.12	33.1						0.338981	0.272867
patch100		40.55	40.39						0.334282	0.332963
patch101			40.92							0.337333
patch102			30.26							0.249455
patch103			53.34							0.43972
patch104			14.71							0.121265
patch105			30.91							0.254813
patch106			51.3							0.422902
patch107			111.65							0.92041
patch108			124.92							1.0298
patch109			28.26							0.232967
patch110			37.92							0.312602
patch111			47.68							0.39306
patch112			67.32							0.554967
patch113			45.65							0.376325
patch114			62.14							0.512264
patch115			30.89							0.254648
patch116			33.92							0.279627
patch117			19.75							0.162813
patch118			18.25							0.150448
patch119			21.3							0.175591
patch120			20.19							0.166441
patch121			28.91							0.238326
patch122			19.15							0.157867
patch123			23.1							0.19043
patch124			16.92							0.139484
AVER	121.305	28.8481	35.9908	24.6568	29.6679			1	0.237815	0.296698	0.203263	0.244574
SD	18.841	14.1148	24.2922	10.7795	10.3401			0.15532	0.116358	0.200258	0.088863	0.0852409
