# Supplementary material for: Tension-sensitive LINC-RhoA signaling prevents chromatin bridge breakage in cytokinesis
Source: EMBO J. 2025 Sep 9;44(20):5834–59. doi: 10.1038/s44318-025-00565-3 (PMC12528419; doi:10.1038/s44318-025-00565-3)
Supplement: Supplementary file 24 — Source data Fig. 2 [file 44318_2025_565_MOESM24_ESM.zip › Figure 2/2K/2K_numerical_broken bridges.xlsx]

## Sheet: Sheet1
Fig. 2K
broken bridges
	DMSO			ROCKi			LIMKi
	1 in 15			4 in 15			7 in 25
	1 in 17			8 in 24			8 in 30
	2 in 24			6 in 20			9 in 24
	%			%			%
	6.66			26.7			28
	5.88			33.3			26.7
	8.33			30			33.3
AVER	6.95667			30			29.3333
SD	1.25165			3.3			3.49619
	n= 56			n=59			n=79
