# Supplementary material for: Tension-sensitive LINC-RhoA signaling prevents chromatin bridge breakage in cytokinesis
Source: EMBO J. 2025 Sep 9;44(20):5834–59. doi: 10.1038/s44318-025-00565-3 (PMC12528419; doi:10.1038/s44318-025-00565-3)
Supplement: Supplementary file 24 — Source data Fig. 2 [file 44318_2025_565_MOESM24_ESM.zip › Figure 2/2P/2P_numerical_broken bridges.xlsx]

## Sheet: Sheet1
Fig. 2P
broken bridges, myc-positive cells
	myc-ROCK WT control		myc-ROCK WT + siRhoA		myc-ROCK Δ2 control		myc-ROCK Δ2 + siRhoA
	1 in 16		8 in 20		3 in 33		1 in 19
	2 in 30		10 in 24		1 in 20		2 in 21
	2 in 18		8 in 22		2 in 17		1 in 24
	%		%		%		%
	6.25		40		9.09		5.2
	6.66		41.66		5		9.52
	11.11		36.36		11.76		4.16
average	8.00667		39.34		8.61667		6.29333
SD	2.69537		2.71094		3.40477		2.84235
	n= 64		n= 66		n= 70		n= 64
