# Supplementary material for: Tension-sensitive LINC-RhoA signaling prevents chromatin bridge breakage in cytokinesis
Source: EMBO J. 2025 Sep 9;44(20):5834–59. doi: 10.1038/s44318-025-00565-3 (PMC12528419; doi:10.1038/s44318-025-00565-3)
Supplement: Supplementary file 24 — Source data Fig. 2 [file 44318_2025_565_MOESM24_ESM.zip › Figure 2/2Q/2Q_numerical_actin patches.xlsx]

## Sheet: Sheet1
Fig. 2Q
actin patches, myc-positive cells
							set to 1
	myc-ROCK WT control	myc-ROCK WT + siRhoA	myc-ROCK Δ2 control	myc-ROCK Δ2 + siRhoA			myc-ROCK WT control	myc-ROCK WT + siRhoA	myc-ROCK Δ2 control	myc-ROCK Δ2 + siRhoA
patch 1	104.3	13.84	95.99	116.01			0.86	0.114	0.791	0.957
patch 2	122.38	3.59	95.43	78.72			1.009	0.029	0.787	0.649
patch 3	124.51	26.32	74.09	100.87			1.027	0.217	0.611	0.832
patch 4	102.64	30.6	83.53	87.73			0.846	0.25	0.689	0.723
patch 5	149.11	8.93	117.08	95.77			1.23	0.073	0.965	0.79
patch 6	154.66	13.01	97.67	107.92			1.275	0.107	0.805	0.89
patch 7	126.56	7.08	121.45	101.26			1.04	0.058	1.001	0.835
patch 8	133.78	9.67	101.22	89.23			1.103	0.079	0.835	0.736
patch 9	149.96	7.8	110.18	72.85			1.237	0.064	0.908	0.598
patch 10	123.17	14.92	99.86	74.24			1.01	0.123	0.823	0.612
patch 11	108.56	10.95	110.61	85.12			0.89	0.09	0.912	0.702
patch 12	119.07	6.69	107.38	134.45			0.982	0.055	0.885	1.109
patch 13	139.43	14.04	130.37	117.68			1.15	0.115	1.075	0.97
patch 14	110.43	16.86	127.69	152.89			0.91	0.139	1.053	1.261
patch 15	155.97	27.58	147.54	91.82			1.286	0.27	1.217	0.757
patch 16	149.59	38.22	128.58	112.64			1.214	0.315	1.06	0.929
patch 17	159.32	24.74	131.66	145.08			1.314	0.204	1.086	1.196
patch 18	140.96	20.46	117.28	170.89			1.162	0.168	0.967	1.409
patch 19	106.86	15.79	109.57	154.66			0.881	0.13	0.903	1.275
patch 20	138.57	10.71	98.55	88.87			1.143	0.088	0.812	0.733
patch 21	127.92	16.39	105.86	130.4			1.055	0.135	0.873	1.075
patch 22	157.51	12.45	107.56	141.67			1.299	0.102	0.887	1.168
patch 23	169.55	18.56	123.36	157.09			1.398	0.153	1.017	1.295
patch 24	92.42	9.22	114.15	148.02			0.76	0.076	0.941	1.221
patch 25	117.03	28.69	128.08	101.63			0.965	0.236	1.056	0.838
patch 26	102.48	18.32	145.9	140.4			0.845	0.151	1.203	1.158
patch 27	100.56	25.23	121.7	134.29			0.829	0.208	1.001	1.107
patch 28	93.04	25.8	135.11	121.08			0.767	0.212	1.114	0.998
patch 29	89.82	16.69	112.9	186.58			0.74	0.137	0.931	1.539
patch 30	123.49	33.47	84.16	186.78			1.018	0.276	0.694	1.54
patch 31	128.74	24.6	92.98	152.54			1.062	0.202	0.767	1.258
patch 32	104.52	20.73	108.33	140.94			0.862	0.171	0.893	1.162
patch 33	120.86	4.38	137.55	118.57			0.997	0.036	1.134	0.978
patch 34	126.89	17.71	133.03	127.5			1.046	0.146	1.097	1.051
patch 35	128.59	18.39	141.57	155.1			1.06	0.151	1.167	1.279
patch 36	110.39	27.4	127.98	153.09			0.91	0.226	1.055	1.262
patch 37	71.75	16.5	120.65	141.22			0.591	0.136	0.995	1.164
patch 38	83.87	18.91	117.43	164.16			0.691	0.155	0.968	1.354
patch 39	122.24	9.21		165.05			1	0.075		1.361
patch 40	123.51	11.75		139.01			1.01	0.096		1.146
patch 41	108.88			116.1			0.898			0.957
patch 42	132.5			94.18			1.093			0.801
patch 43	119.78			126.12			0.988			1.04
patch 44	120.53			109.39			0.99			0.902
patch 45	131.11			110.39			1.081			0.91
patch 46	139.57						1.151
patch 47	119.82						0.988
patch 48	93.14						0.768
patch 49	131.13						1.081
patch 50	99.84						0.823
patch 51	108.07						0.89
patch 52	116.01						0.957
patch 53	118.59						0.978
patch 54	100.26						0.827
patch 55	113.07						0.932
AVER	121.224	17.405	114.843	125.333			1	0.143577	0.94	1.03
SD	20.5483	8.28449	17.6392	29.8228			0.169	0.068	0.145	0.245
