# Supplementary material for: Tension-sensitive LINC-RhoA signaling prevents chromatin bridge breakage in cytokinesis
Source: EMBO J. 2025 Sep 9;44(20):5834–59. doi: 10.1038/s44318-025-00565-3 (PMC12528419; doi:10.1038/s44318-025-00565-3)
Supplement: Supplementary file 25 — Source data Fig. 3 [file 44318_2025_565_MOESM25_ESM.zip]

Archive with 38 entries (18 files):
- Figure 3/
- Figure 3/3A/
- Figure 3/3A/3A_microscopy.tif
- Figure 3/3B/
- Figure 3/3B/3B_microscopy.tif
- Figure 3/3C/
- Figure 3/3C/3C_microscopy.tif
- Figure 3/3D/
- Figure 3/3D/3D_microscopy.tif
- Figure 3/3E/
- Figure 3/3E/3E_numerical_actin patches.xlsx
- Figure 3/3F/
- Figure 3/3F/3F_numerical_broken bridges.xlsx
- Figure 3/3G/
- Figure 3/3G/3G_microscopy.tif
- Figure 3/3H/
- Figure 3/3H/3H_microscopy.tif
- Figure 3/3I/
- Figure 3/3I/3I_microscopy.tif
- Figure 3/3J/
- Figure 3/3J/3J_numerical_pCofilin.xlsx
- Figure 3/3K/
- Figure 3/3K/3K_microscopy.tif
- Figure 3/3L/
- Figure 3/3L/3L_microscopy.tif
- Figure 3/3M/
- Figure 3/3M/3M_numerical_mDia1.xlsx
- Figure 3/3N/
- Figure 3/3N/control/
- Figure 3/3N/control/3N_microscopy_control.tif
- Figure 3/3N/mDia1i/
- Figure 3/3N/mDia1i/3N_microscopy_mDia1.tif
- Figure 3/3O/
- Figure 3/3O/3O_numerical_actin patches.xlsx
- Figure 3/3P/
- Figure 3/3P/3P_numerical_broken bridges.xlsx
- Figure 3/3Q/
- Figure 3/3Q/3Q_numerical_broken bridges.xlsx
