# Supplementary material for: Tension-sensitive LINC-RhoA signaling prevents chromatin bridge breakage in cytokinesis
Source: EMBO J. 2025 Sep 9;44(20):5834–59. doi: 10.1038/s44318-025-00565-3 (PMC12528419; doi:10.1038/s44318-025-00565-3)
Supplement: Supplementary file 25 — Source data Fig. 3 [file 44318_2025_565_MOESM25_ESM.zip › Figure 3/3E/3E_numerical_actin patches.xlsx]

## Sheet: Sheet1
Fig. 3E
actin patches, GFP-positive cells
						SET TO 1
	GFP:LIMK1 WT	GFP:LIMK1 WT + siRhoA	GFP:LIMK1 T508EE	GFP:LIMK1 T508EE + siRhoA		GFP:LIMK1 WT	GFP:LIMK1 WT + siRhoA	GFP:LIMK1 T508EE	GFP:LIMK1 T508EE + siRhoA
patch1	88.21	43.27	128.32	104.22		0.742	0.364	1.07967	0.876899
patch2	63.28	15.91	120.2	113.39		0.532	0.133	1.01135	0.954055
patch3	116.93	31.05	106.4	91.3		0.983	0.261	0.895241	0.768191
patch4	102.59	25.09	101.31	115.6		0.863	0.211	0.852415	0.972655
patch5	99.44	65.76	99.75	104.8		0.836	0.553	0.839289	0.881784
patch6	136.79	63.15	125.32	86.63		1.15	0.531	1.05443	0.728902
patch7	127.66	43.95	110.3	90.61		1.074	0.369	0.928056	0.76239
patch8	106.79	20.25	89.49	110.91		0.898	0.17	0.752962	0.933193
patch9	126.92	8.14	98.63	108.19		1.067	0.068	0.829865	0.910307
patch10	145.13	12.32	127.46	103.51		1.22	0.103	1.07244	0.87093
patch11	124.98	81.35	129.15	82.17		1.051	0.684	1.08666	0.691376
patch12	113.75	39.51	98.88	91.68		0.957	0.332	0.831969	0.771393
patch13	124.23	62.03	128.17	74.76		1.045	0.521	1.07841	0.629028
patch14	124.85	139.26	108.83	108.65		1.05	1.17	0.915687	0.914178
patch15	142.64	23.75	120.37	95.68		1.2	0.199	1.01278	0.805048
patch16	110.31	27.35	139.97	128.53		0.92	0.23	1.1777	1.08145
patch17	119.14	7.11	147.17	140.89		1.002	0.059	1.23828	1.18544
patch18	136.97	13.45	147.28	109.45		1.152	0.113	1.2392	0.920909
patch19	135.01	65.99	125.75	112.55		1.135	0.555	1.05805	0.946992
patch20	144.7	27.05	106.23	111.15		1.217	0.227	0.893811	0.935212
patch21	130.51	35.81	121.44	120.04		1.098	0.301	1.02179	1.01001
patch22	95.78	31.16	122.09	119.24		0.8	0.262	1.02726	1.00328
patch23	98.19	15.39	112.39	136.56		0.826	0.129	0.945641	1.14901
patch24	114.06	26.3	130.4	163.31		0.959	0.221	1.09718	1.37408
patch25	117.08	39.66	106.97	149.18		0.985	0.333	0.900037	1.2552
patch26	118.66	36.45	100.36	149.22		0.998	0.306	0.844421	1.25553
patch27	100.64	46.1	86.43	115.6		0.846	0.387	0.727215	0.972655
patch28	142.28	32.2	139.12	95.73		1.197	0.27	1.17054	0.805469
patch29	101.16	35.41	94.81	109.14		0.851	0.297	0.797724	0.9183
patch30	110.29	13.7	97	117.06		0.927	0.115	0.816151	0.984939
patch31	121.05	7.58	84.55	95.46		1.018	0.063	0.711397	0.803197
patch32	129.73	27.18	94.34	129.99		1.091	0.228	0.793769	1.09373
patch33	125.32	46.41	95.14	106.84		1.054	0.39	0.800501	0.898948
patch34	115.17	59.3	96.21	149.25		0.969	0.498	0.809504	1.25578
patch35	98.59	23.75	97.8	127.07		0.829	0.199	0.822882	1.06916
patch36	132.32	64.31	111.66	90.03		1.113	0.541	0.939499	0.757509
patch37	145.39	63.43	110.63	106.72		1.223	0.533	0.930832	0.897939
patch38	140.05	46.64	101.81	118.96		1.178	0.392	0.856621	1.00093
patch39	91.38	25.62	142.48	109.78		0.768	0.215	1.19882	0.923685
patch40	126.82	32.72	112.92	107.71		1.067	0.275	0.9501	0.906268
patch41	142.14	18.05	110.72	130.66		1.195	0.151	0.93159	1.09937
patch42	130.24	21.49	99.84	131.96		1.095	0.18	0.840046	1.11031
patch43	116.18	13.81	122.46	123.25		0.977	0.116	1.03037	1.03702
patch44	106.73	9.32	126.75	97.55		0.898	0.078	1.06646	0.820782
patch45	93.36	35.4	114.01	96.09		0.785	0.297	0.959271	0.808498
patch46	103.16	14.37	92.16	125		0.867	0.12	0.775427	1.05175
patch47	138.24	33.44	121.64	137.75		1.163	0.281	1.02347	1.15902
patch48	129.99	10.59	106.3	92.23		1.093	0.089	0.8944	0.77602
patch49		38.14	146.78	114.22			0.32	1.235	0.961043
patch50		20.24	109.67	100.18			0.17	0.922755	0.842911
patch51		11.67	117.31				0.098	0.987037
patch52		24.49	130.98				0.206	1.10206
patch53		35.85	117.97				0.301	0.99259
patch54		42.1	148.76				0.354	1.25166
patch55		44.89	117.76				0.377	0.990824
patch56		30.06	132.56				0.252	1.11535
patch57		58.08	97.57				0.488	0.820946
patch58		43.99	150.73				0.37	1.26823
patch59			144.97					1.21977
patch60			124.18					1.04484
patch61			137.16					1.15405
patch62			104.02					0.875216
patch63			123.61					1.04005
patch64			154.71					1.30172
patch65			133.22					1.1209
patch66			126.92					1.0679
patch67			126.49					1.06428
patch68			107.77					0.906768
AVER	118.851	35.0145	117.126	113.009		1	0.294609	0.985487	0.950849
SD	18.072	22.5371	17.5448	19.023		0.152056	0.189625	0.147621	0.160058
