# Supplementary material for: Tension-sensitive LINC-RhoA signaling prevents chromatin bridge breakage in cytokinesis
Source: EMBO J. 2025 Sep 9;44(20):5834–59. doi: 10.1038/s44318-025-00565-3 (PMC12528419; doi:10.1038/s44318-025-00565-3)
Supplement: Supplementary file 25 — Source data Fig. 3 [file 44318_2025_565_MOESM25_ESM.zip › Figure 3/3F/3F_numerical_broken bridges.xlsx]

## Sheet: Sheet1
Fig. 3F
broken bridges, GFP-positive cells
	GFP:LIMK1 WT	GFP:LIMK1 WT + siRhoA	GFP:LIMK1 T508EE	GFP:LIMK1 T508EE + siRhoA
	broken bridges	broken bridges	broken bridges	broken bridges
	2 in 18	5 in 11	2 in 23	2 in 16
	1 in 17	4 in 11	2 in 28	3 in 22
	2 in 27	5 in 12	1 in 20	2 in 16
	n= 62	7 in 21	2 in 18	2 in 24
		n= 55	n= 89	n= 78
	%	%	%	%
	11.11	45.45	8.69	12.5
	5.88	36.36	7.14	13.63
	7.4	41.66	5	12.5
		33.33	11.11	8.3
AVER	8.13	39.2	7.985	11.7325
SD	2.69033	5.40483	2.57468	2.34952
