# Supplementary material for: Tension-sensitive LINC-RhoA signaling prevents chromatin bridge breakage in cytokinesis
Source: EMBO J. 2025 Sep 9;44(20):5834–59. doi: 10.1038/s44318-025-00565-3 (PMC12528419; doi:10.1038/s44318-025-00565-3)
Supplement: Supplementary file 25 — Source data Fig. 3 [file 44318_2025_565_MOESM25_ESM.zip › Figure 3/3J/3J_numerical_pCofilin.xlsx]

## Sheet: Sheet1
Fig. 3J
pCofilin-S3 localization at the base of the intercellular canal
								set to 1
	DMSO	RhoAi	LIMKi	RhoAi intact bridge	LIMKi intact bridge			DMSO	RhoAi	LIMKi	RhoAi intact bridge	LIMKi intact bridge
patch1	14.08	1.8	3.94	1.91	2.32			0.789742	0.100961	0.220993	0.107131	0.130128
patch2	9.73	0.69	2.48	1.07	2.68			0.545752	0.0387019	0.139102	0.0600159	0.15032
patch3	11.97	4.68	1.66	2.04	1.13			0.671393	0.2625	0.0931088	0.114423	0.0633813
patch4	12.31	6.36	4.9	1.48	5.96			0.690464	0.35673	0.274839	0.0830127	0.334294
patch5	13.31	8.24	4.41	1.14	3.55			0.746553	0.462179	0.247355	0.0639422	0.199118
patch6	14.05	1.92	4.2	1.37	5.1			0.78806	0.107692	0.235577	0.0768428	0.286057
patch7	25.36	2.38	2.63	3.43	2.2			1.42243	0.133493	0.147516	0.192388	0.123397
patch8	14.61	0.97	2.81	2.65	3.02			0.81947	0.054407	0.157612	0.148638	0.169391
patch9	14.28	1.92	1.77	4.41	1.62			0.80096	0.107692	0.0992787	0.247355	0.0908652
patch10	22.95	0.82	1.3	1.99	6.67			1.28726	0.0459935	0.0729165	0.111618	0.374118
patch11	15.12	0.46	0.9	3.34	1.59			0.848076	0.0258012	0.0504807	0.187339	0.0891825
patch12	12.07	3.91	1.21	5.57	1.89			0.677002	0.219311	0.0678685	0.312419	0.106009
patch13	12.43	0.72	17.22	1.31	0.97			0.697194	0.0403846	0.965864	0.0734774	0.054407
patch14	21.89	2.72	1.23	0.73	2.11			1.2278	0.152564	0.0689903	0.0409454	0.118349
patch15	13.77	1.57	1.89	3.41	3.51			0.772355	0.0880608	0.106009	0.191266	0.196875
patch16	9.04	5.72	8.25	3.73	1.87			0.50705	0.320833	0.46274	0.209214	0.104888
patch17	12.32	1.37	3.36	5.53	1.17			0.691025	0.0768428	0.188461	0.310176	0.0656249
patch18	14.52	4.72	0.16	6.25	3.04			0.814422	0.264743	0.00897434	0.35056	0.170513
patch19	9.9	3.6	1.68	3.16	2.68			0.555288	0.201923	0.0942306	0.177243	0.15032
patch20	20.48	1.96	2.19	2.13	0.93			1.14872	0.109936	0.122836	0.119471	0.0521634
patch21	16.81	3.77	3.06	3.22	0.93			0.942867	0.211458	0.171634	0.180609	0.0521634
patch22	14.14	0.81	3.71	1.87	1.49			0.793108	0.0454326	0.208093	0.104888	0.0835736
patch23	14.91	0.52	1.12	3.75	1.42			0.836297	0.0291666	0.0628204	0.210336	0.0796473
patch24	27.37	2.11	0.5	2.95	1.04			1.53517	0.118349	0.0280448	0.165464	0.0583332
patch25	40.46	0.09	1.74	2.11	2.6			2.26939	0.00504807	0.097596	0.118349	0.145833
patch26	18.48	1.38	0.9	1.7	1.64			1.03654	0.0774037	0.0504807	0.0953524	0.091987
patch27	18.95	0.77	6.32	2.17	4.73			1.0629	0.043189	0.354487	0.121715	0.265304
patch28	32.53	0.17	2.41	3.82	4.81			1.8246	0.00953524	0.135176	0.214262	0.269791
patch29	31.26	0.69	3.22	2.16	3.58			1.75336	0.0387019	0.180609	0.121154	0.200801
patch30	19.24	0.49	2.87	3.81	0.36			1.07916	0.0274839	0.160977	0.213702	0.0201923
patch31	23.85	0.39	2.62		3.1			1.33774	0.021875	0.146955		0.173878
patch32	20.43	1.14	1.55		1.16			1.14591	0.0639422	0.086939		0.065064
patch33	18.54	1.58	1.18		2.84			1.0399	0.0886217	0.0661858		0.159295
patch34	16.48	2.77	3.38		1.39			0.924357	0.155368	0.189583		0.0779646
patch35	16.27	2.58	3.3		1.37			0.912579	0.144711	0.185096		0.0768428
patch36	15.4	0.5	0.39		2.63			0.863781	0.0280448	0.021875		0.147516
patch37	20.35	3.42	2.6		1.33			1.14142	0.191827	0.145833		0.0745992
patch38		1.87	1.64		1.92				0.104888	0.091987		0.107692
patch39		0.85	4.73		1.4				0.0476762	0.265304		0.0785255
patch40		1.41	4.81		1.15				0.0790864	0.269791		0.0645031
patch41		2.31	3.58						0.129567	0.200801
patch42		0.53	0.36						0.0297275	0.0201923
patch43		0.76	3.1						0.0426281	0.173878
patch44		2.59	1.16						0.145272	0.065064
patch45		1.98	2.84						0.111058	0.159295
patch46		3.28	1.39						0.183974	0.0779646
patch47			1.37							0.0768428
patch48			2.63							0.147516
patch49			1.33							0.0745992
patch50			1.92							0.107692
patch51			0.32							0.0179487
patch52			1.54							0.0863781
patch53			1.38							0.0774037
patch54			4.07							0.228285
patch55			1.51							0.0846954
patch56			4.31							0.241746
patch57			0.46							0.0258012
patch58			1.73							0.0970351
patch59			3.91							0.219311
patch60			2.79							0.15649
patch61			1.4							0.0785255
patch62			1.15							0.0645031
patch63			0.87							0.048798
patch64			2.37							0.132932
patch65			0.79							0.0443108
patch66			3.82							0.214262
AVER	17.8286	2.07152	2.61121	2.807	2.3725			1	0.116191	0.146462	0.157444	0.133073
SD	6.79598	1.74886	2.37952	1.39866	1.4539			0.381184	0.0980927	0.133467	0.0784505	0.081549
