# Supplementary material for: Tension-sensitive LINC-RhoA signaling prevents chromatin bridge breakage in cytokinesis
Source: EMBO J. 2025 Sep 9;44(20):5834–59. doi: 10.1038/s44318-025-00565-3 (PMC12528419; doi:10.1038/s44318-025-00565-3)
Supplement: Supplementary file 25 — Source data Fig. 3 [file 44318_2025_565_MOESM25_ESM.zip › Figure 3/3M/3M_numerical_mDia1.xlsx]

## Sheet: Sheet1
Fig. 3M
mDia1 localization at the base of the intercellular canal
					set to 1
	control	siRhoA	siRhoA intact bridges		control	siRhoA	siRhoA intact bridges
patch 1	59.63	16.7	2.48		2.54031	0.711439	0.105651
patch 2	25.68	16.71	4.33		1.094	0.711865	0.184463
patch 3	20.14	11.59	5.37		0.857987	0.493747	0.228769
patch 4	14.41	14.58	4.17		0.613882	0.621124	0.177647
patch 5	18.3	15.64	2.38		0.779601	0.666282	0.101391
patch 6	15	10.59	3.57		0.639017	0.451146	0.152086
patch 7	24.57	6.53	1.53		1.04671	0.278185	0.0651799
patch 8	17.56	8.93	2.23		0.748076	0.380428	0.0950007
patch 9	45.75	2.12	1.43		1.949	0.0903144	0.0609198
patch 10	62.3	12.49	1.33		2.65405	0.532088	0.0566596
patch 11	25.66	15.15	2.25		1.09314	0.645407	0.0958528
patch 12	27.75	13.37	1.36		1.18218	0.569577	0.0579377
patch 13	20.06	7.92	2.68		0.854579	0.337401	0.114171
patch 14	19.82	11.27	2.71		0.844354	0.480115	0.115449
patch 15	21.24	12.1	1.54		0.904848	0.515474	0.0656059
patch 16	15.41	5.73	8.43		0.656483	0.244104	0.359128
patch 17	21.51	4.68	4.04		0.91635	0.199373	0.172109
patch 18	29.38	12.7	3.42		1.25162	0.541034	0.145696
patch 19	23.14	11.26	11.79		0.98579	0.479689	0.502269
patch 20	23.32	9.18	12.7		0.993458	0.391078	0.541036
patch 21	18.57	13.2	6.68		0.791103	0.562335	0.284576
patch 22	24.82	6.07	8.36		1.05736	0.258589	0.356146
patch 23	23.01	6.91	5.73		0.980252	0.294374	0.244105
patch 24	18.12	8.25	4.49		0.771932	0.351459	0.19128
patch 25	23.25	6.01	4.03		0.990476	0.256033	0.171683
patch 26	15.5	7.67	6.19		0.660317	0.326751	0.263702
patch 27	23.39	9.82	8.15		0.99644	0.418343	0.3472
patch 28	46	16.19	8.98		1.95965	0.689712	0.382559
patch 29	42.44	7.48	4.87		1.80799	0.318656	0.207468
patch 30	37	8.39	6.6		1.57624	0.357423	0.281168
patch 31	39	8.38	1.97		1.66144	0.356997	0.0839244
patch 32	31	14.43	2.99		1.32063	0.614734	0.127378
patch 33	28	15.93	3.63		1.19283	0.678636	0.154642
patch 34	21.53	7.01	4.85		0.917202	0.298634	0.206616
patch 35	26	5	4.09		1.10763	0.213006	0.174239
patch 36	47.45	6.19	7.2		2.02142	0.263701	0.306729
patch 37	23.14	6.39	6.95		0.98579	0.272221	0.296079
patch 38	25.52	0.62	5.5		1.08718	0.0264127	0.234307
patch 39	17.13	3.69	1.91		0.729757	0.157198	0.0813684
patch 40	19.77	3	2.81		0.842224	0.127803	0.119709
patch 41	21.27	7.92	2.8		0.906126	0.337401	0.119283
patch 42	19.2	5.32	4.07		0.817942	0.226638	0.173387
patch 43	17	1.31			0.724219	0.0558075
patch 44	14	3.43			0.596416	0.146122
patch 45	13.9	4.79			0.592156	0.204059
patch 46	13.8	0.52			0.587896	0.0221526
patch 47	14.6	4.64			0.621976	0.197669
patch 48	13	2.97			0.553815	0.126525
patch 49	11	4.93			0.468612	0.210024
patch 50	14.7	0.1			0.626237	0.00426011
patch 51	15	0.2			0.639017	0.00852022
patch 52	13	1.12			0.553815	0.0477133
patch 53	13.1	0.27			0.558075	0.0115023
patch 54	12	3.47			0.511213	0.147826
patch 55	15	1.26			0.639017	0.0536774
patch 56	20	4.93			0.852022	0.210024
patch 57	19.2	4.26			0.817942	0.181481
patch 58	23.3	1.38			0.992606	0.0587896
patch 59	20.6	0.4			0.877583	0.0170404
patch 60		1.64				0.0698658
patch 61		0.64				0.0272647
patch 62		0.41				0.0174665
Aver	23.4736	7.02871	4.58548		1	0.299431	0.195347
SD	11.082	4.98129	2.7485		0.472105	0.212209	0.117089
