# Supplementary material for: Tension-sensitive LINC-RhoA signaling prevents chromatin bridge breakage in cytokinesis
Source: EMBO J. 2025 Sep 9;44(20):5834–59. doi: 10.1038/s44318-025-00565-3 (PMC12528419; doi:10.1038/s44318-025-00565-3)
Supplement: Supplementary file 25 — Source data Fig. 3 [file 44318_2025_565_MOESM25_ESM.zip › Figure 3/3O/3O_numerical_actin patches.xlsx]

## Sheet: Sheet1
Fig. 3O
actin patches intensity
						set to 1
	control	DMSO	mDia1i	mDia1i intact bridges		control	DMSO	mDia1i	mDia1i intact bridges
patch1	116.24	125.53	45.12	25.73		0.963082	1.04005	0.373832	0.213181
patch2	124.52	87.28	56.06	58.56		1.03168	0.72314	0.464473	0.485187
patch3	117.63	98.58	37.49	57.94		0.974599	0.816764	0.310616	0.48005
patch4	114.41	104.69	29.84	39.3		0.94792	0.867387	0.247233	0.325612
patch5	96.18	114.12	60.62	27.86		0.796879	0.945518	0.502254	0.230828
patch6	119.81	115.15	28.35	12.65		0.992661	0.954051	0.234888	0.104809
patch7	162.36	109.86	26.82	26.52		1.3452	0.910222	0.222212	0.219726
patch8	99.18	99.27	54.35	49.6		0.821735	0.822481	0.450306	0.410951
patch9	174.18	135.79	41.12	13.71		1.44313	1.12506	0.340691	0.113591
patch10	164.85	118.4	47.16	25.5		1.36583	0.980979	0.390734	0.211275
patch11	171.97	155.8	33.92	20.1		1.42482	1.29085	0.281037	0.166534
patch12	136.66	104.33	45.24	16.52		1.13227	0.864405	0.374827	0.136873
patch13	170.75	126.64	18.97	5.56		1.41471	1.04925	0.157172	0.0460662
patch14	159.54	141.35	12.82	22.4		1.32184	1.17113	0.106217	0.185591
patch15	111.36	94.72	50.3	32.24		0.92265	0.784783	0.41675	0.267118
patch16	161.96	105.08	32.64	14.32		1.34189	0.870619	0.270432	0.118645
patch17	155.19	120.09	27.79	29.73		1.28579	0.994981	0.230248	0.246322
patch18	132.68	98.26	31.21	45.16		1.09929	0.814113	0.258584	0.374164
patch19	155.11	152.43	91.9	62.96		1.28513	1.26293	0.761418	0.521642
patch20	143.86	128.16	70.54	45.66		1.19192	1.06184	0.584445	0.378306
patch21	105.19	123.1	40.42	32.09		0.87153	1.01992	0.334892	0.265875
patch22	152.46	156.23	24.13	29.42		1.26318	1.29441	0.199924	0.243753
patch23	140.15	103.93	25.52	35		1.16118	0.86109	0.211441	0.289985
patch24	152.97	158.95	70.69	34.79		1.2674	1.31695	0.585687	0.288245
patch25	148.45	147.11	11.89	24.79		1.22995	1.21885	0.0985121	0.205392
patch26	125.71	131.52	45.24	25.98		1.04154	1.08968	0.374827	0.215252
patch27	136.35	183.43	32.69	39		1.1297	1.51977	0.270846	0.323126
patch28	140.49	148.29	41.77	45		1.164	1.22863	0.346077	0.372838
patch29	108.49	132.04	18.46	13		0.898871	1.09399	0.152946	0.107709
patch30	99.53	104.51	55.83	57		0.824635	0.865896	0.462568	0.472262
patch31	93.42	109.38	42.79	41.4		0.774012	0.906245	0.354528	0.343011
patch32	126.32	113.94	16.88	30.37		1.0466	0.944026	0.139856	0.251624
patch33	111.56	120.26	24.53	62.07		0.924307	0.996389	0.203238	0.514268
patch34	101.05	124.69	52	46.77		0.837229	1.03309	0.430835	0.387503
patch35	119.69	114.97	18.48	39.9		0.991667	0.95256	0.153112	0.330583
patch36	97.68	136.53	28.21	23.8		0.809307	1.13119	0.233728	0.19719
patch37	89.38	119.7	16.57	37.36		0.740539	0.99175	0.137287	0.309539
patch38	80.88	129.17	21.99	63.51		0.670114	1.07021	0.182194	0.526199
patch39	83.38	133.47	21.73	36.2		0.690828	1.10584	0.180039	0.299928
patch40	106.05	138.61	31.22	21.81		0.878655	1.14842	0.258667	0.180702
patch41	109.18	138.1	60.3	30.47		0.904588	1.1442	0.499603	0.252453
patch42	131.61	149.35	37.2	30.88		1.09043	1.23741	0.308213	0.25585
patch43	101.77	112.95	35.42	41.59		0.843194	0.935824	0.293465	0.344585
patch44	100.82	115.69	51.5	27.46		0.835323	0.958525	0.426693	0.227514
patch45	127.85	133.2	53.17	42.87		1.05927	1.1036	0.440529	0.35519
patch46	93.48	124.06	40.66	19.43		0.774509	1.02787	0.33688	0.160983
patch47	121.68	157.96	19.28	39.66		1.00815	1.30874	0.15974	0.328595
patch48	108.51	101.04	16.35	22.62		0.899037	0.837146	0.135465	0.187413
patch49	167.33	114.2	62.25	42.39		1.38638	0.94618	0.515759	0.351214
patch50	119.07	114.88	47.28	17.92		0.98653	0.951814	0.391729	0.148472
patch51	101.4	116.8	55.93	39		0.840129	0.967722	0.463396	0.323126
patch52	97.56	125.4	26.85	42.62		0.808313	1.03898	0.22246	0.353119
patch53	123.81	132.83	27.84	32.6		1.0258	1.10054	0.230663	0.270101
patch54	127.17	101	36.2	64.91		1.05364	0.836815	0.299928	0.537798
patch55	122.19	111.2	68.23	53.59		1.01238	0.921325	0.565306	0.444009
patch56	112.33	126.77	57.69	36.4		0.930687	1.05033	0.477979	0.301585
patch57	94.79	106.69	35.15	24.51		0.785363	0.883958	0.291228	0.203073
patch58	112.9	102.38	29.37	17.47		0.93541	0.848248	0.243339	0.144744
patch59	118.31	107.1	21.68	33.5		0.980233	0.887355	0.179625	0.277557
patch60	113.52	116.64	17.62	26.18		0.940546	0.966397	0.145987	0.216909
patch61	123.38	99.38	47.49	29.6		1.02224	0.823392	0.393469	0.245245
patch62	121.23	103.55	59.17	25.93		1.00443	0.857942	0.490241	0.214838
patch63	104	92.62	50.99	36.85		0.86167	0.767384	0.422467	0.305313
patch64	117.14	94	58.21	58.45		0.970539	0.778817	0.482287	0.484275
patch65	136.64	104.43	57.32	24.71		1.1321	0.865233	0.474913	0.20473
patch66	108.11	132.07	44.21	42.23		0.895723	1.09424	0.366293	0.349888
patch67	78.1	143.5	71.76	54.77		0.647081	1.18894	0.594553	0.453785
patch68	104.68	134.09	53.05	48.27		0.867304	1.11097	0.439535	0.399931
patch69	104.86	135.92	47.57	30.83		0.868796	1.12614	0.394131	0.255436
patch70	92.59	105.75	17.59	32.51		0.767135	0.87617	0.145738	0.269355
patch71	95.62	117.34	15.16	50.98		0.79224	0.972196	0.125605	0.422384
patch72	128.02	103.96	21.42	35.84		1.06068	0.861339	0.177471	0.296945
patch73	120.55	108.86	52.19	37.72		0.998792	0.901937	0.432409	0.312521
patch74	93.22	102.64	17.63	38.16		0.772355	0.850402	0.14607	0.316167
patch75	129.13	129.4	51.79	45.35		1.06988	1.07212	0.429095	0.375738
patch76	118.8	102.43	30.2	25.76		0.984293	0.848663	0.250216	0.213429
patch77	96.2	135.49	20.38	49.87		0.797045	1.12257	0.168854	0.413188
patch78	117.92	114.67	32.85	69.05		0.977002	0.950074	0.272172	0.572099
patch79	127.84	115.2	16.35	20.52		1.05919	0.954466	0.135465	0.170014
patch80	117.83	147.49	15.82	18.27		0.976256	1.222	0.131073	0.151372
patch81	127.58	147.11	36.48	32.88		1.05704	1.21885	0.302247	0.27242
patch82		96.36	32.15	21.57			0.798371	0.266372	0.178714
patch83		128.42	28.57				1.064	0.236711
patch84			17.2					0.142507
patch85			27.1					0.224531
patch86			46.36					0.384106
patch87			27.12					0.224697
patch88			49.66					0.411448
patch89			57.96					0.480216
patch90			42.59					0.352871
patch91			37.02					0.306722
patch92			46.15					0.382366
patch93			44.69					0.37027
patch94			44.09					0.365299
patch95			64.76					0.536556
patch96			31.26					0.258998
patch97			52.49					0.434895
patch98			55.55					0.460248
patch99			39.86					0.330252
patch100			20.67					0.171257
patch101			44.91					0.372092
patch102			13.14					0.108869
patch103			61.55					0.50996
patch104			33.07					0.273995
patch105			54.56					0.452046
patch106			59.03					0.489081
patch107			56.72					0.469942
patch108			48.67					0.403245
patch109			30.14					0.249719
patch110			26.68					0.221052
patch111			46.61					0.386177
patch112			61.5					0.509545
patch113			59.12					0.489826
patch114			42.69					0.353699
patch115			30.71					0.254441
patch116			38.42					0.318321
AVER	120.696	121.305	39.4282	35.213		1	1.00504	0.326674	0.29175
SD	22.9341	18.841	16.2108	13.9289		0.190016	0.156103	0.134897	0.115405
