# Supplementary material for: Tension-sensitive LINC-RhoA signaling prevents chromatin bridge breakage in cytokinesis
Source: EMBO J. 2025 Sep 9;44(20):5834–59. doi: 10.1038/s44318-025-00565-3 (PMC12528419; doi:10.1038/s44318-025-00565-3)
Supplement: Supplementary file 25 — Source data Fig. 3 [file 44318_2025_565_MOESM25_ESM.zip › Figure 3/3P/3P_numerical_broken bridges.xlsx]

## Sheet: Sheet1
Fig. 3P
broken chromatin bridges
	DMSO	mDia1i	mDia1i + ROCKi	ROCKi	RhoAi	mDia1i + RhoAi	ROCKi + RhoAi
	1 in 15	3 in 14	9 in 22	6 in 20	12 in 29	7 in 20	8 in 25
	1 in 17	8 in 32	7 in 20	4 in 16	7 in 19	8 in 20	8 in 20
	2 in 24	4 in 25	5 in 15	9 in 24	15 in 45	11 in 25	8 in 20
		4 in 21	6 in 15	7 in 24	8 in 21
			8 in 20	7 in 26	8 in 15
			9 in 24	9 in 34	8 in 17
	%	%	%	%	%	%	%
	6.66	21.42	40.9	30	41.37	35	32
	5.88	25	35	25	36.84	40	40
	8.33	16	33.33	37.5	33.33	44	40
		19.04	40	29.16	38.09
			40	26.92	53.33
			37.5	26.47	47.05
average	6.95667	20.365	37.7883	29.175	41.6683	39.6667	37.3333
SD	1.25165	3.80373	3.07246	4.46809	7.35786	4.50925	4.6188
	n= 56	n= 92	n= 116	n= 144	n= 146	n= 65	n= 65
