# Supplementary material for: Tension-sensitive LINC-RhoA signaling prevents chromatin bridge breakage in cytokinesis
Source: EMBO J. 2025 Sep 9;44(20):5834–59. doi: 10.1038/s44318-025-00565-3 (PMC12528419; doi:10.1038/s44318-025-00565-3)
Supplement: Supplementary file 25 — Source data Fig. 3 [file 44318_2025_565_MOESM25_ESM.zip › Figure 3/3Q/3Q_numerical_broken bridges.xlsx]

## Sheet: Sheet1
Fig. 3Q
broken chromatin bridges
	DMSO	mDia1i	mDia1i + LIMKi	LIMKi
	1 in 15	3 in 14	7 in 20	5 in 20
	1 in 17	8 in 32	7 in 19	4 in 18
	2 in 24	4 in 25	8 in 21	9 in 24
		4 in 21		6 in 25
				9 in 30
				6 in 25
	%	%	%	Broken bridges
	6.66	21.42	35	25
	5.88	25	36.84	22.22
	8.33	16	38.09	37.5
		19.04		24
				30
				24
average	6.95667	20.365	36.6433	27.12
SD	1.25165	3.80373	1.55436	5.72734
	n= 56	n= 92	n= 60	n= 142
