# Supplementary material for: Tension-sensitive LINC-RhoA signaling prevents chromatin bridge breakage in cytokinesis
Source: EMBO J. 2025 Sep 9;44(20):5834–59. doi: 10.1038/s44318-025-00565-3 (PMC12528419; doi:10.1038/s44318-025-00565-3)
Supplement: Supplementary file 26 — Source data Fig. 4 [file 44318_2025_565_MOESM26_ESM.zip]

Archive with 33 entries (16 files):
- Figure 4/
- Figure 4/4A/
- Figure 4/4A/4A_numerical_broken bridges.xlsx
- Figure 4/4B/
- Figure 4/4B/4B_numerical_actin patches.xlsx
- Figure 4/4C/
- Figure 4/4C/4C_microscopy.tif
- Figure 4/4D/
- Figure 4/4D/4D_microscopy.tif
- Figure 4/4E/
- Figure 4/4E/4E_numerical_RhoA.xlsx
- Figure 4/4F/
- Figure 4/4F/4F_microscopy.tif
- Figure 4/4G/
- Figure 4/4G/4G_microscopy.tif
- Figure 4/4H/
- Figure 4/4H/4H_microscopy.tif
- Figure 4/4I/
- Figure 4/4I/4I_numerical_actin patches.xlsx
- Figure 4/4J/
- Figure 4/4J/4J_numerical_broken bridges.xlsx
- Figure 4/4L/
- Figure 4/4L/4L_numerical_broken bridges.xlsx
- Figure 4/4M/
- Figure 4/4M/4M_numerical_actin patches.xlsx
- Figure 4/4N/
- Figure 4/4N/4N_numerical_broken bridges.xlsx
- Figure 4/4O/
- Figure 4/4O/4O_microscopy.tif
- Figure 4/4P/
- Figure 4/4P/4P_microscopy.tif
- Figure 4/4Q/
- Figure 4/4Q/4Q_numerical_integrin.xlsx
