# Supplementary material for: Tension-sensitive LINC-RhoA signaling prevents chromatin bridge breakage in cytokinesis
Source: EMBO J. 2025 Sep 9;44(20):5834–59. doi: 10.1038/s44318-025-00565-3 (PMC12528419; doi:10.1038/s44318-025-00565-3)
Supplement: Supplementary file 26 — Source data Fig. 4 [file 44318_2025_565_MOESM26_ESM.zip › Figure 4/4A/4A_numerical_broken bridges.xlsx]

## Sheet: Sheet1
Fig. 4A
broken chromatin bridges
	control	sip115	siPDZ	siLARG	sip115 + siPDZ + siLARG
	2 in 24	1 in 11	4 in 12	0 in 13	10 in 30
	2 in 25	1 in 20	6 in 20	1 in 12	6 in 17
	1 in 23	1 in 10	8 in 25	1 in 28	7 in 19
		1 in 12
	%	%	%	%	%
	8.3	9.09	33.33	0	33.33
	8	5	30	8.33	35.3
	4.3	10	40	3.57	36.8
		8.3
AVERAGE	6.86667	8.0975	34.4433	3.96667	35.1433
SD	2.22785	2.17869	5.09211	4.17914	1.7403
	n= 72	n=53	n=57	n=53	n=66
