# Supplementary material for: Tension-sensitive LINC-RhoA signaling prevents chromatin bridge breakage in cytokinesis
Source: EMBO J. 2025 Sep 9;44(20):5834–59. doi: 10.1038/s44318-025-00565-3 (PMC12528419; doi:10.1038/s44318-025-00565-3)
Supplement: Supplementary file 26 — Source data Fig. 4 [file 44318_2025_565_MOESM26_ESM.zip › Figure 4/4B/4B_numerical_actin patches.xlsx]

## Sheet: Sheet1
Fig. 4B
actin patches intensity
				set to 1
	control	siPDZ		control	siPDZ
patch1	116.24	80.07		0.928982	0.639914
patch2	124.52	53.67		0.995155	0.428927
patch3	117.63	43.26		0.94009	0.345731
patch4	114.41	46.44		0.914356	0.371145
patch5	96.18	22.29		0.768664	0.17814
patch6	119.81	31.69		0.957513	0.253264
patch7	162.36	38.77		1.29757	0.309847
patch8	99.18	68.09		0.792639	0.54417
patch9	174.18	46.57		1.39203	0.372184
patch10	164.85	88.46		1.31747	0.706966
patch11	171.97	58.45		1.37437	0.467128
patch12	136.66	55.06		1.09218	0.440036
patch13	170.75	48.61		1.36462	0.388488
patch14	159.54	52.95		1.27503	0.423173
patch15	111.36	43.49		0.889981	0.347569
patch16	161.96	34.34		1.29437	0.274443
patch17	155.19	98.36		1.24027	0.786086
patch18	132.68	36.15		1.06037	0.288908
patch19	155.11	36.45		1.23963	0.291306
patch20	143.86	48.96		1.14972	0.391285
patch21	105.19	78.17		0.840671	0.624729
patch22	152.46	40.35		1.21845	0.322474
patch23	140.15	22.6		1.12007	0.180618
patch24	152.97	22.1		1.22253	0.176622
patch25	148.45	64.47		1.1864	0.51524
patch26	125.71	61.27		1.00467	0.489665
patch27	136.35	37.48		1.0897	0.299537
patch28	140.49	51.28		1.12279	0.409826
patch29	108.49	9.93		0.867044	0.0793598
patch30	99.53	2.94		0.795437	0.0234963
patch31	93.42	35.01		0.746606	0.279797
patch32	126.32	34.24		1.00954	0.273644
patch33	111.56	50.3		0.891579	0.401994
patch34	101.05	42.56		0.807584	0.340136
patch35	119.69	45.3		0.956554	0.362034
patch36	97.68	88.56		0.780651	0.707765
patch37	89.38	75.1		0.714318	0.600194
patch38	80.88	73.5		0.646387	0.587407
patch39	83.38	47.18		0.666367	0.377059
patch40	106.05	32.64		0.847544	0.260857
patch41	109.18	59.08		0.872559	0.472163
patch42	131.61	68.32		1.05182	0.546008
patch43	101.77	22.73		0.813338	0.181657
patch44	100.82	21.86		0.805746	0.174704
patch45	127.85	60.82		1.02177	0.486069
patch46	93.48	64.94		0.747085	0.518996
patch47	121.68	16.68		0.972458	0.133305
patch48	108.51	11.34		0.867204	0.0906285
patch49	167.33	3.85		1.33729	0.0307689
patch50	119.07	18.67		0.951599	0.149209
patch51	101.4	30.37		0.810381	0.242715
patch52	97.56	61.24		0.779692	0.489426
patch53	123.81	38.89		0.989481	0.310806
patch54	127.17	62.47		1.01633	0.499256
patch55	122.19	36.42		0.976534	0.291066
patch56	112.33	60.12		0.897733	0.480475
patch57	94.79	66.64		0.757555	0.532582
patch58	112.9	56.14		0.902289	0.448667
patch59	118.31	29.67		0.945525	0.23712
patch60	113.52	14.5		0.907244	0.115883
patch61	123.38	74.56		0.986044	0.595878
patch62	121.23	92.03		0.968861	0.735497
patch63	104	34.55		0.83116	0.276121
patch64	117.14	12.59		0.936174	0.100618
patch65	136.64	64.61		1.09202	0.516358
patch66	108.11	16.59		0.864007	0.132586
patch67	78.1	24.26		0.62417	0.193884
patch68	104.68	46.49		0.836595	0.371545
patch69	104.86	46.02		0.838033	0.367788
patch70	92.59	40.33		0.739973	0.322314
patch71	95.62	45.25		0.764188	0.361635
patch72	128.02	36.79		1.02313	0.294023
patch73	120.55	60.16		0.963427	0.480794
patch74	93.22	32.61		0.745007	0.260617
patch75	129.13	38.65		1.032	0.308888
patch76	118.8	92.95		0.949441	0.74285
patch77	96.2	73.5		0.768823	0.587407
patch78	117.92	100.96		0.942408	0.806865
patch79	127.84	110.26		1.02169	0.88119
patch80	117.83	11.01		0.941689	0.0879911
patch81	127.58	12.1		1.01961	0.0967023
patch82	151.02	75.61		1.20694	0.60427
patch83	160.9	38.83		1.2859	0.310327
patch84	171.68	18.69		1.37205	0.149369
patch85	157.32	44.84		1.25729	0.358358
patch86	171.54	38.93		1.37094	0.311126
patch87	181.31	50.49		1.44902	0.403512
patch88	160.78	19.49		1.28494	0.155763
patch89	143.05	38.8		1.14325	0.310087
patch90	186.54	23.38		1.49081	0.186851
patch91	125.99	17.27		1.0069	0.138021
patch92		35.96			0.28739
patch93		28.61			0.228649
patch94		7.27			0.0581013
patch95		57.57			0.460095
patch96		66.24			0.529385
patch97		15.23			0.121717
patch98		39.66			0.31696
patch99		21.8			0.174224
patch100		14.14			0.113006
patch101		34.03			0.271965
patch102		47.86			0.382494
patch103		44.63			0.35668
patch104		69.33			0.55408
patch105		11.86			0.0947843
patch106		10.84			0.0866325
patch107		62.6			0.500295
patch108		25.95			0.207391
patch109		79.96			0.639035
AVER	125.126	44.5688		1	0.356191
SD	25.7115	23.5544		0.205485	0.188245
