# Supplementary material for: Tension-sensitive LINC-RhoA signaling prevents chromatin bridge breakage in cytokinesis
Source: EMBO J. 2025 Sep 9;44(20):5834–59. doi: 10.1038/s44318-025-00565-3 (PMC12528419; doi:10.1038/s44318-025-00565-3)
Supplement: Supplementary file 26 — Source data Fig. 4 [file 44318_2025_565_MOESM26_ESM.zip › Figure 4/4E/4E_numerical_RhoA.xlsx]

## Sheet: Sheet1
Fig. 4E
RhoA intensity at the base of the intercellular canal
				set to 1
	control	siPDZ		control	siPDZ
patch 1	17.11	4.9		0.730942	0.209329
patch 2	24.1	11.21		1.02956	0.478893
patch 3	18.21	2.85		0.777935	0.121753
patch 4	18.24	1.95		0.779216	0.0833044
patch 5	21.25	4.02		0.907804	0.171735
patch 6	39.47	3.86		1.68617	0.1649
patch 7	19.47	9.85		0.831762	0.420794
patch 8	30.76	8.07		1.31407	0.344752
patch 9	30.71	6.79		1.31194	0.29007
patch 10	22.52	5.99		0.962059	0.255894
patch 11	16.04	4.55		0.685232	0.194377
patch 12	16.1	6.32		0.687795	0.269992
patch 13	25.68	11.95		1.09705	0.510506
patch 14	15.14	14.59		0.646784	0.623287
patch 15	23.52	1.76		1.00478	0.0751875
patch 16	27.57	3.3		1.1778	0.140977
patch 17	27.51	4.8		1.17523	0.205057
patch 18	18.38	2.73		0.785197	0.116626
patch 19	20.53	6.55		0.877045	0.279817
patch 20	39.76	9.33		1.69855	0.398579
patch 21	20	1.2		0.854404	0.0512642
patch 22	20.3	0.08		0.86722	0.00341761
patch 23	26.25	6.01		1.1214	0.256748
patch 24	19.54	6.19		0.834752	0.264438
patch 25	24.47	1.06		1.04536	0.0452834
patch 26	18.48	1.81		0.789469	0.0773235
patch 27	15.72	2.84		0.671561	0.121325
patch 28	24.51	3.4		1.04707	0.145249
patch 29	29.82	1.49		1.27392	0.0636531
patch 30	30.63	1.72		1.30852	0.0734787
patch 31	26.62	1.15		1.13721	0.0491282
patch 32	19.21	3.6		0.820655	0.153793
patch 33	28.77	3.12		1.22906	0.133287
patch 34	20.7	1.16		0.884308	0.0495554
patch 35	19.12	1.85		0.81681	0.0790323
patch 36	19.15	2.43		0.818092	0.10381
patch 37	21.51	6.61		0.918911	0.28238
patch 38	36.94	4.35		1.57808	0.185833
patch 39	21.53	5.09		0.919766	0.217446
patch 40	20.19	6.33		0.86252	0.270419
patch 41	28.15	2.84		1.20257	0.121325
patch 42	21.43	1.66		0.915494	0.0709155
patch 43	21.44	0.33		0.915921	0.0140977
patch 44		1.56			0.0666435
patch 45		0.83			0.0354578
patch 46		4.69			0.200358
patch 47		2.38			0.101674
patch 48		0.39			0.0166609
patch 49		4.33			0.184978
patch 50		1.45			0.0619443
patch 51		3.84			0.164046
patch 52		5.91			0.252476
patch 53		1.93			0.08245
patch 54		4.23			0.180706
patch 55		3.67			0.156783
patch 56		1.09			0.046565
patch 57		3.02			0.129015
patch 58		3.62			0.154647
patch 59		12.66			0.540838
patch 60		0.57			0.0243505
patch 61		1.35			0.0576722
patch 62		4.45			0.190105
patch 63		3.22			0.137559
patch 64		2.23			0.095266
AVER	23.4081	4.04859		1	0.172957
SD	6.07736	3.12525		0.259626	0.133511
