# Supplementary material for: Tension-sensitive LINC-RhoA signaling prevents chromatin bridge breakage in cytokinesis
Source: EMBO J. 2025 Sep 9;44(20):5834–59. doi: 10.1038/s44318-025-00565-3 (PMC12528419; doi:10.1038/s44318-025-00565-3)
Supplement: Supplementary file 26 — Source data Fig. 4 [file 44318_2025_565_MOESM26_ESM.zip › Figure 4/4I/4I_numerical_actin patches.xlsx]

## Sheet: Sheet1
Fig. 4I
actin patches, GFP-positive cells
						set to 1
	GFP	GFP + siPDZ	GFP:RhoA G14V	GFP:RhoA G14V + siPDZ		GFP	GFP + siPDZ	GFP:RhoA G14V	GFP:RhoA G14V + siPDZ
patch1	112.75	35.77	122.96	151.81		1.05325	0.334144	1.14862	1.41813
patch2	110.09	36.58	123.53	149.37		1.0284	0.34171	1.15395	1.39533
patch3	84.81	22.13	126.67	136.58		0.792248	0.206726	1.18328	1.27585
patch4	96.19	23.84	120.08	148.12		0.898554	0.2227	1.12172	1.38366
patch5	109.8	30.84	88.51	70.83		1.02569	0.28809	0.826812	0.661655
patch6	92.26	15.02	105.65	72.69		0.861842	0.140309	0.986924	0.67903
patch7	98.77	44.61	109.98	113.89		0.922655	0.416722	1.02737	1.0639
patch8	80.56	47.46	96.95	168.92		0.752547	0.443345	0.905653	1.57796
patch9	121.59	48.37	113.23	112.44		1.13583	0.451846	1.05773	1.05035
patch10	100.66	59.11	107.43	115.01		0.94031	0.552173	1.00355	1.07436
patch11	105.48	14.54	109.54	106.14		0.985336	0.135825	1.02326	0.991501
patch12	131.58	35.09	91.11	108.47		1.22915	0.327791	0.851099	1.01327
patch13	96.82	24.38	95.31	97.24		0.904439	0.227744	0.890333	0.908362
patch14	101.91	59.17	94.94	146.09		0.951987	0.552733	0.886877	1.36469
patch15	107.24	60.94	99.76	139.1		1.00178	0.569268	0.931903	1.2994
patch16	103.71	29.58	127.23	153.56		0.968802	0.27632	1.18851	1.43447
patch17	119.72	9.92	94.3	80.38		1.11836	0.0926672	0.880898	0.750866
patch18	103.83	12.34	100.92	69.54		0.969922	0.115273	0.942739	0.649604
patch19	130.25	15.49	97.14	107.61		1.21672	0.144699	0.907428	1.00523
patch20	110.12	24.52	92.34	122.03		1.02868	0.229052	0.862589	1.13994
patch21	96.77	38.93	95.4	136.04		0.903972	0.363663	0.891174	1.27081
patch22	91.4	58.39	128.72	148.64		0.853808	0.545447	1.20243	1.38851
patch23	125.06	33.06	105.75	124.34		1.16824	0.308828	0.987858	1.16152
patch24	101.64	25.2	120.84	115.42		0.949465	0.235404	1.12882	1.07819
patch25	90.42	30.11	95.25	65.6		0.844654	0.281271	0.889773	0.612799
patch26	113.28	37.92	108.3	134.14		1.0582	0.354228	1.01168	1.25306
patch27	110.51	21.15	125.65	165.04		1.03232	0.197572	1.17375	1.54171
patch28	129.5	29.17	100.08	135.21		1.20972	0.27249	0.934892	1.26306
patch29	88.32	24.2	95.75	129.07		0.825037	0.226063	0.894444	1.2057
patch30	91.75	18.24	99.43	52.87		0.857078	0.170388	0.92882	0.493882
patch31	101.44	41.78	115.89	102.29		0.947596	0.390286	1.08258	0.955537
patch32	112.86	29.64	107.24	70.19		1.05428	0.276881	1.00178	0.655676
patch33	107.17	32.97	103.15	100.62		1.00112	0.307988	0.96357	0.939936
patch34	113.52	29.92	106.1	109.02		1.06044	0.279496	0.991128	1.0184
patch35	115.57	26	93.86	90.04		1.07959	0.242878	0.876788	0.841104
patch36	89.15	31.91	103.79	97.33		0.83279	0.298086	0.969549	0.909203
patch37	109.25	44.6	126.49	59.52		1.02055	0.416629	1.1816	0.556003
patch38	94.18	34.96	99.07	113.31		0.879778	0.326577	0.925457	1.05848
patch39	115.44	12.9	90.43	120.39		1.07838	0.120505	0.844747	1.12462
patch40	123.68	29.4	94.12	103.56		1.15535	0.274639	0.879217	0.9674
patch41	126.95	8.46	124.97	107.51		1.1859	0.0790286	1.1674	1.0043
patch42	124.59	30.62	101.62	117.93		1.16385	0.286035	0.949278	1.10164
patch43	119.55	46.61	116.18	114.75		1.11677	0.435405	1.08529	1.07193
patch44	110.84	32.85	98.13	85.59		1.03541	0.306867	0.916676	0.799534
patch45	98.25	25.95	85.83	99.55		0.917797	0.242411	0.801776	0.929941
patch46	122.17	27.95	99.19	115.93		1.14124	0.261093	0.926578	1.08295
patch47	103.14	7.97	125.52	90.42		0.963477	0.0744513	1.17254	0.844654
patch48	93.85	3.55	113.15	186.56		0.876695	0.0331621	1.05698	1.74274
patch49		30.43	122.43	201.22			0.28426	1.14367	1.87969
patch50		21.41	116.79	114.7			0.2	1.09099	1.07146
patch51		22.3	105.37	119.83			0.208314	0.984308	1.11939
patch52		22.32	93.89	111.48			0.208501	0.877068	1.04138
patch53		38.24	97.16	117.89			0.357217	0.907615	1.10126
patch54		31.76	107.99	78.57			0.296684	1.00878	0.733958
patch55		52.9	128.19	98.59			0.494163	1.19748	0.920973
patch56		17.59		117.75			0.164316		1.09996
patch57		33.26		137.85			0.310697		1.28772
patch58		25.51		87.82			0.2383		0.820366
patch59		58.01		50.15			0.541897		0.468474
patch60		44.15		21.88			0.412425		0.204391
patch61		68.08		53.57			0.635966		0.500421
patch62		30.09		49.12			0.281084		0.458852
patch63		17.67		122.38			0.165063		1.14321
patch64		25.51		92.96			0.2383		0.868381
patch65		42.06		141.22			0.392901		1.3192
patch66		44.59		104.48			0.416535		0.975994
patch67		10.84		102.54			0.101261		0.957872
patch68		31.72		117.66			0.296311		1.09911
patch69		47.1		123.34			0.439982		1.15217
patch70		34.43		90.2			0.321626		0.842599
patch71		30.11		96.67			0.281271		0.903038
patch72		21.01		111.99			0.196264		1.04615
patch73		33.45		126.41			0.312471		1.18085
patch74		44.88		136.98			0.419244		1.27959
patch75		11.78		101.8			0.110042		0.950959
patch76		38.52		82.14			0.359833		0.767306
patch77		49.64		83.1			0.463709		0.776274
patch78		31.01		157.7			0.289678		1.47315
patch79		17.58		163.07			0.164223		1.52331
patch80		14.7		80.51			0.137319		0.75208
patch81		24.52		105.23			0.229052		0.983001
patch82		26.15		134.02			0.244279		1.25194
patch83				115.03					1.07455
patch84				99.19					0.926578
patch85				128.04					1.19608
patch86				111.44					1.04101
patch87				91.57					0.855396
patch88				99.3					0.927606
patch89				97.87					0.914247
patch90				110.8					1.03503
patch91				87.99					0.821954
AVER	107.05	31.1882	106.715	110.294		1	0.291343	0.996868	1.03031
SD	12.9451	13.6498	12.343	30.7859		0.120926	0.127509	0.115301	0.287585
