# Supplementary material for: Tension-sensitive LINC-RhoA signaling prevents chromatin bridge breakage in cytokinesis
Source: EMBO J. 2025 Sep 9;44(20):5834–59. doi: 10.1038/s44318-025-00565-3 (PMC12528419; doi:10.1038/s44318-025-00565-3)
Supplement: Supplementary file 26 — Source data Fig. 4 [file 44318_2025_565_MOESM26_ESM.zip › Figure 4/4J/4J_numerical_broken bridges.xlsx]

## Sheet: Sheet1
Fig. 4J
broken bridges, GFP-positive cells
		EGFP - N1		GFP + siPDZ		GFP:RhoA G14V		GFP:RhoA G14V + siPDZ
		Broken bridges		Broken bridges		Broken bridges		Broken bridges
		1 in 20		4 in 10		1 in 19		0 in 16
		1 in 20		5 in 14		2 in 25		2 in 20
		1 in 20		8 in 22		0 in 17		1 in 14
		2 in 27				0 in 22
		1 in 21
		0 in 17
		%		%		%		%
		5		40		5.26		0
		5		35.71		8		10
		5		36.36		0		7.1
		7.4				0
		4.76
		0
AVER		4.52667		37.3567		3.315		5.7
SD		2.42789		2.31215		3.98793		5.1449
		n=125		n=46		n=83		n=50
