# Supplementary material for: Tension-sensitive LINC-RhoA signaling prevents chromatin bridge breakage in cytokinesis
Source: EMBO J. 2025 Sep 9;44(20):5834–59. doi: 10.1038/s44318-025-00565-3 (PMC12528419; doi:10.1038/s44318-025-00565-3)
Supplement: Supplementary file 26 — Source data Fig. 4 [file 44318_2025_565_MOESM26_ESM.zip › Figure 4/4L/4L_numerical_broken bridges.xlsx]

## Sheet: Sheet1
Fig. 4L
broken bridges
	control		siRhoA		siSrc		siSrc + siRhoA
	Broken bridges		Broken bridges		Broken bridges		Broken bridges
	2 in 24		11 in 23		7 in 23		10 in 30
	2 in 25		9 in 22		8 in 22		11 in 27
	1 in 23		6 in 18		6 in 22		9 in 18
	1 in 23
	%		%		%		%
	8.3		47.8		30.43		33.33
	8		40.9		36.36		40.74
	4.3		33.33		27.27		50
	4.34
AVER	6.235		40.6767		31.3533		41.3567
SD	2.2147		7.23758		4.61481		8.35209
	n= 95		n= 63		n= 67		n= 75
