# Supplementary material for: Tension-sensitive LINC-RhoA signaling prevents chromatin bridge breakage in cytokinesis
Source: EMBO J. 2025 Sep 9;44(20):5834–59. doi: 10.1038/s44318-025-00565-3 (PMC12528419; doi:10.1038/s44318-025-00565-3)
Supplement: Supplementary file 26 — Source data Fig. 4 [file 44318_2025_565_MOESM26_ESM.zip › Figure 4/4M/4M_numerical_actin patches.xlsx]

## Sheet: Sheet1
Fig. 4M
actin patches, GFP-positive cells
								set to 1
		GFP	GFP + siRhoA	GFP:Src -S51D	GFP:Src-S51D + siRhoA			GFP	GFP + siRhoA	GFP:Src-S51D	GFP:Src-S51D + siRhoA
	patch 1	112.75	39.01	102.19	122.72			1.05325	0.36441	0.954603	1.14638
	patch 2	110.09	1900-02-01 23:31:12	123.7	116.64			1.0284	0.308081	1.15554	1.08959
	patch 3	84.81	45.12	123.03	95.41			0.792248	0.421486	1.14928	0.891267
	patch 4	96.19	51.07	129.93	89.62			0.898554	0.477068	1.21373	0.837181
	patch 5	109.8	29.23	95.27	107.97			1.02569	0.273051	0.88996	1.0086
	patch 6	92.26	12.39	84.41	110.32			0.861842	0.115741	0.788512	1.03055
	patch 7	98.77	9.34	104.61	110.19			0.922655	0.0872491	0.977209	1.02933
	patch 8	80.56	34.22	92.59	97.7			0.752547	0.319664	0.864925	0.912659
	patch 9	121.59	30.07	94	120.57			1.13583	0.280897	0.878096	1.1263
	patch 10	100.66	27.35	123.81	113.36			0.94031	0.255489	1.15656	1.05895
	patch 11	105.48	16.23	99.31	110.32			0.985336	0.151612	0.927699	1.03055
	patch 12	131.58	9.65	99.41	122.33			1.22915	0.090145	0.928633	1.14274
	patch 13	96.82	24.86	120.84	88.25			0.904439	0.232228	1.12882	0.824383
	patch 14	101.91	12.16	114.7	75.9			0.951987	0.113592	1.07146	0.709016
	patch 15	107.24	15.76	106.3	111.38			1.00178	0.147221	0.992996	1.04045
	patch 16	103.71	13.1	121	93.01			0.968802	0.122373	1.13032	0.868848
	patch 17	119.72	8.89	97.89	121.9			1.11836	0.0830455	0.914434	1.13872
	patch 18	103.83	13.3	123.16	95.36			0.969922	0.124241	1.15049	0.8908
	patch 19	130.25	19.72	121.62	102.61			1.21672	0.184213	1.13611	0.958526
	patch 20	110.12	69.38	113.01	70.48			1.02868	0.64811	1.05568	0.658385
	patch 21	96.77	11.63	117.73	104.29			0.903972	0.108641	1.09977	0.97422
	patch 22	91.4	14.43	108.04	117.97			0.853808	0.134797	1.00925	1.10201
	patch 23	125.06	29.82	101.58	120.09			1.16824	0.278562	0.948904	1.12181
	patch 24	101.64	22.26	124.21	84.08			0.949465	0.207941	1.1603	0.785429
	patch 25	90.42	18.51	122.92	91.96			0.844654	0.17291	1.14825	0.85904
	patch 26	113.28	16.07	134.24	141.07			1.0582	0.150117	1.254	1.3178
	patch 27	110.51	18.06	129.43	131.75			1.03232	0.168707	1.20906	1.23074
	patch 28	129.5	10.2	122.43	111.2			1.20972	0.0952828	1.14367	1.03877
	patch 29	88.32	8.6	102.9	136.17			0.825037	0.0803364	0.961235	1.27202
	patch 30	91.75	12.39	107.07	100.73			0.857078	0.115741	1.00019	0.940964
	patch 31	101.44	28.09	101.63	117.74			0.947596	0.262401	0.949371	1.09986
	patch 32	112.86	10.84	121.2	119.21			1.05428	0.101261	1.13218	1.11359
	patch 33	107.17	27.66	107.14	99.17			1.00112	0.258384	1.00084	0.926391
	patch 34	113.52	11.81	102.22	104.91			1.06044	0.110322	0.954883	0.980011
	patch 35	115.57	8.41	103.45	102.33			1.07959	0.0785616	0.966373	0.95591
	patch 36	89.15	13.21	102.41	97.05			0.83279	0.123401	0.956658	0.906587
	patch 37	109.25	15.49	129.06	84.69			1.02055	0.144699	1.20561	0.791127
	patch 38	94.18	22.39	111.57	115.76			0.879778	0.209155	1.04223	1.08137
	patch 39	115.44	21.27	96.63	114.39			1.07838	0.198693	0.902664	1.06857
	patch 40	123.68	13.49	112.62	117.07			1.15535	0.126016	1.05203	1.0936
	patch 41	126.95	7.33	112.12	112.21			1.1859	0.0684728	1.04736	1.0482
	patch 42	124.59	8.53	101.3	117.73			1.16385	0.0796825	0.946289	1.09977
	patch 43	119.55	12.29	83.55	103.29			1.11677	0.114806	0.780478	0.964878
	patch 44	110.84	11.11	82.87	108.24			1.03541	0.103783	0.774126	1.01112
	patch 45	98.25	16.29	100.99	103.28			0.917797	0.152172	0.943393	0.964785
	patch 46	122.17	15.04	104.61	104.78			1.14124	0.140495	0.977209	0.978797
	patch 47	103.14	30	105.56	115.55			0.963477	0.280243	0.986083	1.0794
	patch 48	93.85	28.86	108.56	99.95			0.876695	0.269594	1.01411	0.933678
	patch49		25.67	108.01	137.45				0.239795	1.00897	1.28398
	patch50		21.26	112.79	99.17				0.198599	1.05362	0.926391
	patch51		51.04	100.41	84.99				0.476787	0.937975	0.79393
	patch52		20.26	89.55	101.87				0.189258	0.836527	0.951613
	patch53		37.32	96.52	101.34				0.348623	0.901637	0.946662
	patch54		7.02	70.32	102.66				0.065577	0.656891	0.958993
	patch55		15.06	108.44	111.48				0.140682	1.01299	1.04138
	patch56		11.32	86.7	104.31				0.105745	0.809903	0.974406
	patch57		12	99.95	103.96				0.112097	0.933678	0.971137
	patch58		19.03	108.96	128.62				0.177768	1.01784	1.2015
	patch59		12.87	81.79	102.59				0.120224	0.764037	0.958339
	patch60		18.64	104.44	102.04				0.174125	0.975621	0.953201
	patch61		22.29	81.86	105.01				0.208221	0.764691	0.980945
	patch62		17.21	94.43	79.9				0.160766	0.882113	0.746382
	patch63		10.81	96.4	102.31				0.100981	0.900516	0.955723
	patch64		16.47	119.65	117.72				0.153854	1.1177	1.09968
	patch65		14.98	115.62	89.25				0.139935	1.08006	0.833724
	patch66		8.61	106.05	100.58				0.0804299	0.99066	0.939563
	patch67		23.14		113.04				0.216161		1.05596
	patch68		14.11		91.86				0.131808		0.858105
	patch69		21.69		89.35				0.202616		0.834658
	patch70		18.63		124.85				0.174031		1.16628
	patch71		29.27		120.74				0.273424		1.12789
	patch72		31.36		96.1				0.292948		0.897713
	patch73		16.67		126.22				0.155722		1.17908
	patch74		35.73		122.1				0.33377		1.14059
	patch75				108.41						1.01271
	patch76				126.61						1.18272
	patch77				127.79						1.19374
AVER		107.05	20.4104	106.526	107.468			1	0.190663	0.995106	1.0039
SD		12.9451	11.562	13.5829	14.3933			0.120926	0.108006	0.126884	0.134454
