# Supplementary material for: Tension-sensitive LINC-RhoA signaling prevents chromatin bridge breakage in cytokinesis
Source: EMBO J. 2025 Sep 9;44(20):5834–59. doi: 10.1038/s44318-025-00565-3 (PMC12528419; doi:10.1038/s44318-025-00565-3)
Supplement: Supplementary file 26 — Source data Fig. 4 [file 44318_2025_565_MOESM26_ESM.zip › Figure 4/4N/4N_numerical_broken bridges.xlsx]

## Sheet: Sheet1
Fig. 4N
broken bridges, GFP-positive cells
	GFP		GFP + siRhoA		GFP:Src-S51D		GFP:Src-S51D + siRhoA
	1 in 20		6 in 15		1 in 20		2 in 20
	1 in 20		11 in 30		2 in 22		2 in 20
	1 in 20		8 in 16		2 in 20		1 in 20
	2 in 27		13 in 28
	1 in 21
	0 in 17
	%		%		%		%
	5		40		5		10
	5		36.66		9.09		10
	5		50		10		5
	7.4		46.42
	4.76
	0
AVER	4.52667		43.27		8.03		8.33333
SD	2.42789		6.04429		2.66321		2.88675
	n= 125		n= 89		n= 62		n= 60
