# Supplementary material for: Tension-sensitive LINC-RhoA signaling prevents chromatin bridge breakage in cytokinesis
Source: EMBO J. 2025 Sep 9;44(20):5834–59. doi: 10.1038/s44318-025-00565-3 (PMC12528419; doi:10.1038/s44318-025-00565-3)
Supplement: Supplementary file 26 — Source data Fig. 4 [file 44318_2025_565_MOESM26_ESM.zip › Figure 4/4Q/4Q_numerical_integrin.xlsx]

## Sheet: Sheet1
Fig. 4Q
integrin β1 intensity at different image planes
					set to 1
	actin patch plane	bottom plane		actin patch plane	bottom plane
bridge 1	8.95	51.46		0.187629	1.07881
	4.72	36.62		0.0989506	0.767705
bridge 2	4.06	45.18		0.0851143	0.947158
	3.53	66.13		0.0740033	1.38636
bridge 3	1.43	60.2		0.0299787	1.26204
	2.52	48.38		0.0528295	1.01424
bridge 4	6.72	31.76		0.140879	0.66582
	4.9	24.05		0.102724	0.504187
bridge 5	3.89	44.58		0.0815504	0.93458
	2.34	54.31		0.049056	1.13856
bridge 6	4.7	47.57		0.0985313	0.997262
	2.04	31.67		0.0427668	0.663933
bridge 7	5.09	49.98		0.106707	1.04779
	2.73	49.5		0.057232	1.03772
bridge 8	1.94	48.42		0.0406704	1.01508
	4.32	35.17		0.0905649	0.737307
bridge 9	1.59	34.96		0.0333329	0.732905
	1.35	29.74		0.0283015	0.623472
bridge 10	2.46	58.75		0.0515717	1.23164
	1.18	80.89		0.0247376	1.69579
bridge 11	1.44	62.44		0.0301883	1.309
	5.95	68.63		0.124736	1.43877
bridge 12	1.2	47.57		0.0251569	0.997262
	4.57	53.48		0.0958059	1.12116
bridge 13	1.17	48.58		0.024528	1.01844
	3.42	52.76		0.0716972	1.10607
bridge 14	2.41	79.35		0.0505235	1.6635
	1.05	86.83		0.0220123	1.82031
bridge 15	1.86	47.52		0.0389932	0.996214
	6.34	59.08		0.132912	1.23856
bridge 16	5.15	84.32		0.107965	1.76769
	3.76	79.2		0.078825	1.66036
bridge 17	6.13	54.8		0.12851	1.14883
	3.63	59.24		0.0760997	1.24191
bridge 18	10.58	53.86		0.2218	1.12913
	12.06	52.18		0.252827	1.09391
bridge 19	2.88	41.72		0.0603766	0.874622
	5.2	44.28		0.109013	0.92829
bridge 20	1.91	30.43		0.0400414	0.637938
	2.54	39.58		0.0532488	0.829759
bridge 21	3.44	33.41		0.0721165	0.700411
	6.88	63.35		0.144233	1.32808
bridge 22	7.08	92.37		0.148426	1.93645
bridge 23	0.48	41		0.0100628	0.859528
	4.4	56.09		0.092242	1.17588
bridge 24	7.97	34.11		0.167084	0.715086
	0.63	42.69		0.0132074	0.894958
bridge 25	4.76	31.39		0.0997891	0.658063
	4.72	27.84		0.0989506	0.583641
bridge 26	2.02	34.6		0.0423475	0.725358
	2.16	45.81		0.0452825	0.960366
bridge 27	5.88	28.85		0.123269	0.604814
	2.81	24.54		0.0589091	0.514459
bridge 28	3.92	30.27		0.0821793	0.634583
bridge 29	4.21	39.02		0.0882589	0.818019
	0.59	46.66		0.0123688	0.978185
bridge 30	3.75	26.09		0.0786154	0.546953
	0.54	36.29		0.0113206	0.760787
bridge 31	2.91	45.23		0.0610055	0.948206
	0.79	52.22		0.0165616	1.09475
bridge 32	3.33	44.85		0.0698105	0.94024
	0.4	50.33		0.00838564	1.05512
bridge 33	4.5	48.39		0.0943385	1.01445
	1.98	48.77		0.0415089	1.02242
bridge 34	1.63	24.83		0.0341715	0.520539
	0.45	29.94		0.00943385	0.627665
bridge 35	0.88	44.44		0.0184484	0.931645
	3.02	45.09		0.0633116	0.945271
AVER	3.52706	47.7006		0.0739416	1
SD	2.40979	15.6336		0.050519	0.327744
n=	68	68
