# Supplementary material for: Tension-sensitive LINC-RhoA signaling prevents chromatin bridge breakage in cytokinesis
Source: EMBO J. 2025 Sep 9;44(20):5834–59. doi: 10.1038/s44318-025-00565-3 (PMC12528419; doi:10.1038/s44318-025-00565-3)
Supplement: Supplementary file 27 — Source data Fig. 5 [file 44318_2025_565_MOESM27_ESM.zip]

Archive with 43 entries (21 files):
- Figure 5/
- Figure 5/5A/
- Figure 5/5A/5A_numerical_actin patches.xlsx
- Figure 5/5B/
- Figure 5/5B/5B_numerical_broken bridges.xlsx
- Figure 5/5F/
- Figure 5/5F/5F_microscopy.tif
- Figure 5/5G/
- Figure 5/5G/5G_microscopy.tif
- Figure 5/5H/
- Figure 5/5H/5H_microscopy.tif
- Figure 5/5I/
- Figure 5/5I/5I_numerical_nuclear chromatin shape.xlsx
- Figure 5/5K/
- Figure 5/5K/5K_microscopy.tif
- Figure 5/5L/
- Figure 5/5L/5L_microscopy.tif
- Figure 5/5M/
- Figure 5/5M/5M_microscopy.tif
- Figure 5/5N/
- Figure 5/5N/5N_numerical_Sun2 nuclear lines.xlsx
- Figure 5/5O/
- Figure 5/5O/5O_numerical_nuclear chromatin shape.xlsx
- Figure 5/5Q/
- Figure 5/5Q/5Q_microscopy.tif
- Figure 5/5R/
- Figure 5/5R/5R_microscopy.tif
- Figure 5/5S/
- Figure 5/5S/5S_numerical_Nesprin-2.xlsx
- Figure 5/5T/
- Figure 5/5T/5T_numerical_Sun2.xlsx
- Figure 5/5U/
- Figure 5/5U/5U_microscopy.tif
- Figure 5/5V/
- Figure 5/5V/5V_microscopy.tif
- Figure 5/5W/
- Figure 5/5W/5W_microscopy.tif
- Figure 5/5X/
- Figure 5/5X/5X_numerical_loose bridges.xlsx
- Figure 5/5Y/
- Figure 5/5Y/5Y_numerical_actin patches.xlsx
- Figure 5/5Z/
- Figure 5/5Z/5Z_numerical_broken bridges.xlsx
