# Supplementary material for: Tension-sensitive LINC-RhoA signaling prevents chromatin bridge breakage in cytokinesis
Source: EMBO J. 2025 Sep 9;44(20):5834–59. doi: 10.1038/s44318-025-00565-3 (PMC12528419; doi:10.1038/s44318-025-00565-3)
Supplement: Supplementary file 27 — Source data Fig. 5 [file 44318_2025_565_MOESM27_ESM.zip › Figure 5/5A/5A_numerical_actin patches.xlsx]

## Sheet: Sheet1
Fig. 5A
actin patch intensity
				set to 1
	control	Integrin i		control	integrin i
patch1	116.24	127.97		0.963082	1.06027
patch2	124.52	144.78		1.03168	1.19954
patch3	117.63	146.66		0.974599	1.21512
patch4	114.41	141.92		0.94792	1.17585
patch5	96.18	108.1		0.796879	0.89564
patch6	119.81	135.33		0.992661	1.12125
patch7	162.36	122.43		1.3452	1.01437
patch8	99.18	109.9		0.821735	0.910554
patch9	174.18	126.93		1.44313	1.05165
patch10	164.85	87.08		1.36583	0.721483
patch11	171.97	110.96		1.42482	0.919336
patch12	136.66	115.57		1.13227	0.957531
patch13	170.75	114.6		1.41471	0.949495
patch14	159.54	94.71		1.32184	0.7847
patch15	111.36	121.04		0.92265	1.00285
patch16	161.96	136.05		1.34189	1.12721
patch17	155.19	82.55		1.28579	0.683951
patch18	132.68	102.37		1.09929	0.848165
patch19	155.11	94.37		1.28513	0.781883
patch20	143.86	109.08		1.19192	0.90376
patch21	105.19	74.81		0.87153	0.619823
patch22	152.46	98.17		1.26318	0.813367
patch23	140.15	86.8		1.16118	0.719163
patch24	152.97	121.7		1.2674	1.00832
patch25	148.45	114.83		1.22995	0.9514
patch26	125.71	111.15		1.04154	0.92091
patch27	136.35	119.03		1.1297	0.986198
patch28	140.49	112.34		1.164	0.93077
patch29	108.49	148.32		0.898871	1.22887
patch30	99.53	125.56		0.824635	1.0403
patch31	93.42	110.84		0.774012	0.918342
patch32	126.32	142.37		1.0466	1.17958
patch33	111.56	131.9		0.924307	1.09283
patch34	101.05	133.34		0.837229	1.10476
patch35	119.69	158.23		0.991667	1.31098
patch36	97.68	119		0.809307	0.98595
patch37	89.38	150.14		0.740539	1.24395
patch38	80.88	147.38		0.670114	1.22109
patch39	83.38	118.25		0.690828	0.979736
patch40	106.05	124.26		0.878655	1.02953
patch41	109.18	113.57		0.904588	0.940961
patch42	131.61	132.24		1.09043	1.09565
patch43	101.77	154.71		0.843194	1.28182
patch44	100.82	164.21		0.835323	1.36053
patch45	127.85	107.5		1.05927	0.890669
patch46	93.48	111.54		0.774509	0.924142
patch47	121.68	156.92		1.00815	1.30013
patch48	108.51	123.05		0.899037	1.01951
patch49	167.33	98.64		1.38638	0.817261
patch50	119.07	132.89		0.98653	1.10103
patch51	101.4	124.07		0.840129	1.02796
patch52	97.56	118.52		0.808313	0.981973
patch53	123.81	74.03		1.0258	0.61336
patch54	127.17	89.56		1.05364	0.742031
patch55	122.19	102.62		1.01238	0.850237
patch56	112.33	113.48		0.930687	0.940215
patch57	94.79	124.47		0.785363	1.03127
patch58	112.9	122.74		0.93541	1.01694
patch59	118.31			0.980233
patch60	113.52			0.940546
patch61	123.38			1.02224
patch62	121.23			1.00443
patch63	104			0.86167
patch64	117.14			0.970539
patch65	136.64			1.1321
patch66	108.11			0.895723
patch67	78.1			0.647081
patch68	104.68			0.867304
patch69	104.86			0.868796
patch70	92.59			0.767135
patch71	95.62			0.79224
patch72	128.02			1.06068
patch73	120.55			0.998792
patch74	93.22			0.772355
patch75	129.13			1.06988
patch76	118.8			0.984293
patch77	96.2			0.797045
patch78	117.92			0.977002
patch79	127.84			1.05919
patch80	117.83			0.976256
patch81	127.58			1.05704
AVER	120.696	119.751		1	0.992175
SD	22.9341	20.8043		0.190016	0.17237
