# Supplementary material for: Tension-sensitive LINC-RhoA signaling prevents chromatin bridge breakage in cytokinesis
Source: EMBO J. 2025 Sep 9;44(20):5834–59. doi: 10.1038/s44318-025-00565-3 (PMC12528419; doi:10.1038/s44318-025-00565-3)
Supplement: Supplementary file 27 — Source data Fig. 5 [file 44318_2025_565_MOESM27_ESM.zip › Figure 5/5B/5B_numerical_broken bridges.xlsx]

## Sheet: Sheet1
Fig. 5B
broken chromatin bridges
	control		Integrin i
	Broken bridges		Broken
	2 in 24		1 in 19
	2 in 25		0 in 12
	1 in 23		0 in 10
	1 in 23		1 in 12
	%		%
	8.3		5.2
	8		0
	4.3		0
	4.34		8.33
AVER	6.235		3.3825
SD	2.2147		4.10949
	n= 95		n=53
