# Supplementary material for: Tension-sensitive LINC-RhoA signaling prevents chromatin bridge breakage in cytokinesis
Source: EMBO J. 2025 Sep 9;44(20):5834–59. doi: 10.1038/s44318-025-00565-3 (PMC12528419; doi:10.1038/s44318-025-00565-3)
Supplement: Supplementary file 27 — Source data Fig. 5 [file 44318_2025_565_MOESM27_ESM.zip › Figure 5/5I/5I_numerical_nuclear chromatin shape.xlsx]

## Sheet: Sheet1
Fig. 5I
nuclear chromatin shape
		no chromatin bridges				control intact bridges				siSUN1/2 intact bridges				dnKASH intact bridges				siNesprin-2 intact bridges
		x	y	x/y		x	y	x/y		x	y	x/y		x	y	x/y		x	y	x/y
cell 1		12.44	10.18	1.222		13.39	9.78	1.36912		12.5	8.53	1.46542		9.23	12.15	0.759671		13	10.06	1.29225
cell 2		8.82	10.62	0.830508		14.84	8.28	1.79227		12.05	10.57	1.14002		12.52	9.84	1.27236		10.18	12.75	0.798431
cell 3		11.9	9.4	1.26596		13.99	10.2	1.37157		10.8	11.18	0.966011		11.94	13.24	0.901813		11.61	13.89	0.835853
cell 4		14.92	12.2	1.22295		14.02	11.48	1.22125		10.94	10.87	1.00644		12.98	13.09	0.991597		16.14	14.7	1.09796
cell 5		8.35	9.85	0.847716		10.7	10.32	1.03682		10.55	11.65	0.905579		8.31	10.73	0.774464		13.51	13.17	1.02582
cell 6		10.55	11.82	0.892555		15.17	9.54	1.59015		12.4	10.95	1.13242		12.66	11.01	1.14986		18.53	11.44	1.61976
cell 7		9.85	11.7	0.84188		12.92	9.36	1.38034		13.77	10.35	1.33043		9.57	10.19	0.939156		21.85	10.69	2.04397
cell 8		9.07	8.99	1.0089		15.85	9.68	1.6374		14.65	12.35	1.18623		9.42	10.16	0.927165		16.4	14.34	1.14365
cell 9		9.94	8.59	1.15716		11.92	9.92	1.20161		15.41	12.17	1.26623		9	14.32	0.628492		15.8	10.75	1.46977
cell 10		10.31	11.48	0.898084		11.4	10.06	1.1332		10.15	13.71	0.740336		13.33	12.63	1.05542		14.96	11.87	1.26032
cell 11		15.16	12.32	1.23052		15.01	11.02	1.36207		13.34	12.03	1.10889		10.76	13.72	0.784257		11.8	15.05	0.784053
cell 12		13.71	15.86	0.864439		10.91	13.28	0.821536		10.3	15.6	0.660256		10.87	11.58	0.938687		12.43	15.34	0.8103
cell 13		11.06	11.14	0.992819		13.04	11.25	1.15911		12.79	12.45	1.02731		10.27	12.6	0.815079		12.66	9.43	1.34252
cell 14		13.15	11.02	1.19328		12.87	8.05	1.59876		12.91	11.08	1.16516		14.75	9.07	1.62624		14.14	16.4	0.862195
cell 15		13.71	15.32	0.894909		16.14	12.05	1.33942		13.95	9.9	1.40909		13.36	14.35	0.93101		16.51	11.37	1.45207
cell 16		12.92	16.22	0.796547		13.91	10.59	1.3135		13.88	15.01	0.924717		9.55	16.21	0.589143		13.09	14.71	0.889871
cell 17		19.24	17.94	1.07246		13.43	13.54	0.991876		14.3	14.7	0.972789		10.59	16.01	0.661462		14.69	10.38	1.41522
cell 18		12.46	14.49	0.859903		11.41	11.37	1.00352		13.53	10.31	1.31232		15.85	8.74	1.8135		12.45	9.63	1.29283
cell 19		16.18	20.33	0.795868		14.82	8.43	1.75801		15.1	8.36	1.80622		10.55	12.42	0.849436		11.83	11.31	1.04598
cell 20		15.9	13.6	1.16912		13.41	8.68	1.54493		13.97	11.88	1.17593		14.92	11.01	1.35513		8.44	11.84	0.712838
cell 21		19.04	17.6	1.08182		15.59	9.33	1.67095		11.83	11.31	1.04598		18.38	10.69	1.71936		11.02	16.28	0.676904
cell 22		17.14	17.83	0.961301		15.57	9.86	1.57911		13.59	9.2	1.47717		12.53	10.73	1.16775		13.09	13.66	0.958272
cell 23		14.33	17.87	0.801903		16.26	9.41	1.72795		12.19	9.08	1.34251		15.23	14.79	1.02975		9.13	15.24	0.599081
cell 24		18.78	17.96	1.04566		12.19	9.02	1.35144		14.12	11.16	1.26523		10.99	8.83	1.24462		11.4	8.11	1.40567
cell 25		11.66	13.02	0.895545		13.52	8.73	1.54868		14.02	10.34	1.3559		8.34	12.45	0.66988		9.52	13.61	0.699486
cell 26		14.69	13.38	1.09791		12.65	12.31	1.02762		15.48	16.82	0.920333		12.64	10.33	1.22362		10.25	10.71	0.957049
cell 27		14.73	17.13	0.859895		14.3	10.21	1.40059		9.49	18.05	0.525762		9.62	10.51	0.915319		12.04	14.76	0.815718
cell 28		17.4	16.78	1.03695		18.76	10.55	1.7782		10.8	10.42	1.03647		12.22	10.69	1.14312		6.71	18.04	0.371951
cell 29		14.15	12.53	1.12929		14.78	9.16	1.61354		14.55	8.38	1.73628		11.09	13.29	0.834462		15.71	13.01	1.20753
cell 30		14.47	12.37	1.16977		16.17	8.21	1.96955		11.41	14.33	0.796232		10.52	11.26	0.934281		14.01	14.81	0.945982
cell 31		12.04	10.59	1.13692		12.13	9.12	1.33004		12.11	14.58	0.83059		7.94	7.63	1.04063		16.43	13.44	1.22247
cell 32		13.78	9.96	1.38353		12.31	10.65	1.15587		13.51	13.77	0.981118		11.48	8.73	1.31501		13.95	14.53	0.960083
cell 33		14.93	12.92	1.15557		10.97	9.18	1.19499		11.65	12.99	0.896844		14.28	7.31	1.95349		8.82	11.75	0.750638
cell 34		14.69	12.05	1.21909		12.53	9.5	1.31895		14.19	1313	0.0108073		7.91	8.56	0.924065		9.64	8.43	1.14353
cell 35		10.57	14.84	0.712264		13.79	9.83	1.40285		7.5	11.06	0.678119		12.91	6.43	2.00778		13.76	14.95	0.920401
cell 36		14.39	10.82	1.32994		16.87	9.84	1.71443		10.92	6.98	1.56447		9.39	8.19	1.14652		15.08	12.95	1.16448
cell 37		15.81	11.45	1.38079		12	11.31	1.06101		10.63	10.64	0.99906		8.52	7.16	1.18994		15.84	9.42	1.68153
cell 38		12.49	16.84	0.741686		12.75	9.95	1.28141		11.83	10.1	1.17129		16.2	14.19	1.14165		12.76	12.76	1
cell 39		13.42	13.62	0.985316		11	12.15	0.90535		16.53	8.21	2.0134		14.43	17.49	0.825043		14.01	16.83	0.832442
cell 40		16.72	12.08	1.38411		8.37	15.57	0.537572		9.84	15.45	0.636893		14.06	11.7	1.20171		16.87	12.67	1.33149
cell 41		11.82	15.23	0.7761		15.55	8.49	1.83157		13.51	12.42	1.08776		9.22	9.1	1.01319		11.21	14.18	0.79055
cell 42		12.9	14.63	0.88175		17.06	8.27	2.06288		14.37	11.79	1.21883		13.18	14.44	0.912742		14.45	10.54	1.37097
cell 43		13.83	16.41	0.842779		10.5	8.85	1.18644		16.39	10.27	1.59591		7.97	17.27	0.461494		14.04	11.67	1.20308
cell 44		13.66	13.9	0.982734		12.79	9.24	1.3842		15.33	12.02	1.27537		13.14	11.11	1.18272		18.54	8.06	2.30025
cell 45		11.81	13.71	0.861415		14.57	11.69	1.24636		10.71	11.74	0.912266		15.57	9.81	1.58716		11.18	13.56	0.824484
cell 46		12.35	11.33	1.09003		12.04	11.57	1.04062		10.96	10.24	1.07031		10.33	10.88	0.949449		16.13	9.48	1.70148
cell 47		11.84	18.53	0.638964		14.12	11.33	1.24625		11.26	10.51	1.07136		11.58	10.95	1.05753		9.85	12.07	0.816073
cell 48		15.52	10.9	1.42385		15.47	10.9	1.41927		11.96	9.64	1.24066		10.6	11.51	0.920938		14.84	15	0.989333
cell 49		13.85	10.77	1.28598		19.77	8.42	2.34798		12.31	9.29	1.32508		18.99	8.03	2.36488		11.81	11.9	0.992437
cell 50		9.99	14.94	0.668675		17.46	9.15	1.9082		10.3	10.16	1.01378		10.3	16.46	0.625759		8.72	15.32	0.569191
cell 51		12.33	15.99	0.771107		10.82	12.94	0.836167		13.07	10.07	1.29791		10.56	11.13	0.948787		15.67	11.66	1.34391
cell 52		13.72	10.37	1.32305		13.62	10.63	1.28128		15.09	10.38	1.45376		6.78	10.76	0.630112		13.15	12.54	1.04864
cell 53		15.04	14.28	1.05322		12.8	9.54	1.34172		16.2	11.76	1.37755		11.48	3.46	3.31792		17.6	10.57	1.66509
cell 54		10.44	11.85	0.881013		14.12	8.22	1.71776		17.7	8.79	2.01365		11.41	14.89	0.766286		16.58	10.91	1.51971
cell 55		10.06	15.73	0.639542		13.25	11.99	1.10509		16.07	11.25	1.42844		12.96	13.16	0.984802		14.31	10.96	1.30566
cell 56		13.1	7.72	1.69689		12.53	9.16	1.3679		10.13	12.39	0.817595		17.86	11.26	1.58615		9.71	11.03	0.880326
cell 57		14.65	13.97	1.04868		13.38	7.47	1.79116		12.07	12.35	0.977328		15.36	12.13	1.26628		11.41	11.66	0.978559
cell 58		16.09	12.34	1.30389		11.45	9.61	1.19147		12.05	14.45	0.83391		14.79	10.22	1.44716		9.63	14.58	0.660494
cell 59		16.05	15.42	1.04086		14.57	9.62	1.51455		13.79	10.25	1.34537		14.7	8.98	1.63697		10.49	12.68	0.827287
cell 60		13.71	9.79	1.40041		13.9	8.54	1.62763		13.1	9.54	1.37317		10.73	11.27	0.952085		10.98	11.77	0.93288
cell 61		15.1	14.74	1.02442		14.41	10.1	1.42673		11.24	9.75	1.15282		7.24	7.79	0.929397		17.05	11.92	1.43037
cell 62		14.34	10.65	1.34648		12.6	11.86	1.06239		15.51	14.17	1.09457		9.56	7.68	1.24479		14.66	12.37	1.18513
cell 63		12.51	16.12	0.776055		16.26	10.32	1.57558		9.29	8.36	1.11124		9.61	8.4	1.14405		14.99	13.36	1.12201
cell 64		13.48	11.14	1.21005		15.78	11.19	1.41019		9.24	9.42	0.980892		8.77	8.77	1		17.45	11.28	1.54699
cell 65		10.54	12.54	0.84051		15.13	11.79	1.28329		14.32	17.43	0.821572		5.79	7.4	0.782432		15.56	14.1	1.10355
cell 66		12.28	11.38	1.07909		18.47	10.74	1.71974		14.03	11.07	1.26739		10.93	11.38	0.960457		12.49	13.78	0.906386
cell 67		14.58	16.07	0.907281		15.57	9.62	1.6185		12.83	11.35	1.1304		11.58	8.92	1.29821		13.83	9.79	1.41267
cell 68		12.93	15.81	0.817837		20.13	11.18	1.80054		11.99	11.53	1.0399		9.15	9.24	0.99026		15.91	9.34	1.70343
cell 69		13.55	11.96	1.13294		12.34	11.32	1.09011		12.31	13.05	0.943295		8.52	9.68	0.880165		14.64	13.78	1.06241
cell 70		7.89	8.43	0.935943		16.27	12.75	1.27608		14.98	11.02	1.35935		8.66	7.93	1.09206		9.23	15.01	0.614923
cell 71		12.09	12.64	0.956487		17.6	13.53	1.30081		13.4	9.07	1.4774		8.99	8.87	1.01353		13.01	17.21	0.755956
cell 72		9.71	10.04	0.967131		17.3	13.84	1.25		13.25	12.34	1.07374		11.13	8	1.39125		15.04	14.31	1.05101
cell 73		14.89	15.21	0.978961		14.35	10.77	1.3324		8.76	12.7	0.689764		9.09	6.5	1.39846		8.76	16.09	0.544438
cell 74		11.09	16.78	0.660906		13.69	10.3	1.32913		10.95	12.57	0.871122		13.09	11.2	1.16875		13.73	10.26	1.33821
cell 75		8.51	11.13	0.7646		16.21	13.08	1.2393		10.24	12.97	0.789514		13.49	10.72	1.2584		10.96	11.31	0.969054
cell 76		12.25	14.82	0.826586		19.87	14.11	1.40822		9.19	10.5	0.875238		8.06	7.58	1.06332		7.48	15.92	0.469849
cell 77		14.06	16.61	0.846478		15	13.46	1.11441		12.79	10.29	1.24295		8.2	8.71	0.941447		13.54	12.45	1.08755
cell 78		14	14.56	0.961538		15.75	13.8	1.1413		13.89	12.57	1.10501		11.22	12.33	0.909976		12.47	11.2	1.11339
cell 79		17.38	14.89	1.16723		13.06	10.92	1.19597		15.69	11.42	1.37391		10.57	9.42	1.12208		16.81	12.62	1.33201
cell 80		15.74	13.28	1.18524		13.72	11.3	1.21416		14.69	13.85	1.06065		12.19	12.35	0.987045		16.6	11.77	1.41037
cell 81		18.27	15.28	1.19568		12.29	9.6	1.28021		15.41	9.84	1.56606		13.18	12.21	1.07944		9.13	12.69	0.719464
cell 82		12.92	13.93	0.927495		12.26	11.11	1.10351		8.1	11.71	0.691716		12.12	10.92	1.10989		12.29	11.01	1.11626
cell 83		11.81	14.04	0.841168		15.05	10.85	1.3871		11.86	10.22	1.16047		12.58	11.31	1.11229		13.85	15.26	0.907602
cell 84		14.18	14.61	0.970568		9.87	10.38	0.950867		15.25	13.1	1.16412		14.42	12.01	1.20067		11.6	13.32	0.870871
cell 85		12.89	12.06	1.06882		14.79	13.39	1.10456		12.84	13.32	0.963964		7.9	16.82	0.469679		16.33	10.75	1.51907
cell 86		13.01	15.08	0.862732		14.93	10.2	1.46373		19.85	13.38	1.48356		6.81	8.02	0.849127		14.7	10.51	1.39867
cell 87		12.18	13.05	0.933333		13.97	16.92	0.82565		14.88	14.44	1.03047		9.65	6.52	1.48006		12.3	10.79	1.13994
cell 88		14.38	11.61	1.23859		9.81	15.21	0.64497		14.68	10.72	1.3694		14.49	10.55	1.37346		10.24	13.52	0.757396
cell 89		11.01	12.67	0.868982		11.69	12.87	0.908314		11.6	9.89	1.1729		8.7	15.42	0.564202		9.18	13.15	0.698099
cell 90		14.42	14.73	0.978955		14.81	10.59	1.39849		6.36	11.93	0.53311		12.31	8.96	1.37388		9.77	13.27	0.736247
cell 91		11.71	10.79	1.08526		17.06	12.14	1.40527		8.32	11.2	0.742857		13.13	14.66	0.895634		16.48	10.89	1.51331
cell 92		12.19	15.28	0.797775		19.15	11.8	1.62288		15.81	8.58	1.84266		10.4	11.21	0.927743		16.36	11.08	1.47653
cell 93		14.02	17.01	0.824221		20.41	6.99	2.91989		14.97	8.52	1.75704		10.53	12.22	0.861702		17.24	15.73	1.09599
cell 94		10.39	11.48	0.905052		15.91	9.7	1.64021		14.77	8.48	1.74175		14.24	8.62	1.65197		16.49	19.36	0.851756
cell 95		15.95	16.37	0.974343		12.45	9.05	1.37569		6.75	15.61	0.432415		11.05	11.01	1.00363		12.09	13.18	0.917299
cell 96		13.11	12.48	1.05048		17.78	9.06	1.96247		9.93	12.7	0.78189		10.67	11.64	0.916667		16.98	8.35	2.03353
cell 97		12.75	11.29	1.12932		13.08	12.49	1.04724		15.26	8.26	1.84746		8.9	10.17	0.875123		12.86	11.64	1.10481
cell 98		12.71	11.98	1.06093		14.15	13.01	1.08762		8.76	9.33	0.938907		11.84	7.29	1.62414		16.77	14.22	1.17932
cell 99		10.95	8.71	1.25718		14.57	11.37	1.28144		7.5	13.41	0.559284		6.32	12.31	0.513404		15.63	11.22	1.39305
cell 100		14.39	13	1.10692		12.12	11.18	1.08408		10.52	10.24	1.02734		14.32	10.03	1.42772		12.42	10.61	1.17059
cell 101		12.68	11.39	1.11326		15.23	12.32	1.2362		9.79	10.1	0.969307		15.16	10.25	1.47902		11.08	13.19	0.84003
cell 102		9.99	7.94	1.25819		14.05	13.39	1.04929		14.64	12.02	1.21797		11.6	10.04	1.15538		6.93	15.77	0.439442
cell 103		12.25	13.25	0.924528		12.49	9.91	1.26034		13.5	13.15	1.02662		7.95	10.2	0.779412		13.58	12.77	1.06343
cell 104		9.01	9.82	0.917515		13.79	9.61	1.43496		10.54	11.24	0.937722		13.81	9.81	1.40775		15.74	9.43	1.66914
cell 105		12.47	10.31	1.20951		13.47	9.9	1.36061		12.11	12.47	0.971131		15.51	8.1	1.91481		14.97	12.8	1.16953
cell 106		13.69	11.48	1.19251		12.27	11.27	1.08873		12.45	11.85	1.05063		11.44	17.55	0.651852		10.89	14.91	0.730382
cell 107		10.43	9.99	1.04404		18.52	9.16	2.02183		14.51	8.94	1.62304		13.3	12.55	1.05976		11.73	9.84	1.19207
cell 108		11.28	13.49	0.836175		13.58	9	1.50889		11.76	12.1	0.971901		13.77	11.2	1.22946		12.56	10.67	1.17713
cell 109		13.77	12.82	1.0741		16.01	11.27	1.42059		13.09	13.98	0.936338		9.79	13.55	0.722509		12.7	10.99	1.1556
cell 110		9.9	9.5	1.04211		15.51	7.67	2.02216		15.28	10.12	1.50988		11.92	12.19	0.977851		12.35	13.49	0.915493
cell 111		14.08	13.29	1.05944		17.66	11.34	1.55732		11.72	11.44	1.02448		12.26	11.61	1.05599		9.72	11.39	0.85338
cell 112		12.42	13.49	0.920682		13.23	10.95	1.20822		10.88	12.23	0.889616		12.63	11.72	1.07765		10.03	16.25	0.617231
cell 113		16.35	16.26	1.00554		16.01	11.01	1.45413		15.56	13.33	1.16729		15.13	8.85	1.7096		16.83	23.93	0.703301
cell 114		12.98	15.08	0.860743		12.41	10.75	1.15442		10.4	11.52	0.902778		19.84	15.2	1.30526		20.97	21.12	0.992898
cell 115		14.09	14.41	0.977793		13.27	8.42	1.57601		11.74	10.3	1.13981		18.74	13.69	1.36888		12.99	10.94	1.18739
cell 116		11.34	11.99	0.945788		16.41	13.32	1.23198		12.81	9.92	1.29133		9.06	12.01	0.754371		10.79	15.11	0.714097
cell 117		19.57	15.54	1.25933		13.2	12.5	1.056		15.82	8.82	1.79365		11.11	13.26	0.837858		15.19	10.56	1.43845
cell 118		11.82	10.37	1.13983		10.93	9.57	1.14211		13.55	12.41	1.09186		14.19	8.72	1.62729		13.38	13.48	0.992582
cell 119		13.42	17.91	0.749302		13.37	11.17	1.19696		16.07	9.79	1.64147		10.04	11.37	0.883026		14.07	13.46	1.04532
cell 120		11.71	10.35	1.1314		17.96	8.35	2.1509		16.6	7.82	2.12276		14.51	14.51	1		15.29	15.23	1.00394
cell 121		13.16	12.98	1.01387		11.9	10.43	1.14094		12.3	10.12	1.21542		18.15	10.53	1.72365		12.37	8.49	1.45701
cell 122		10.42	8.57	1.21587		14.25	13.35	1.06742		11.96	13.06	0.915773		11.06	11.49	0.962576		15.52	12.87	1.20591
cell 123		10.16	10.02	1.01397		13.41	13.81	0.971035		16.1	10.79	1.49212		12.96	10.97	1.1814		19.43	9.52	2.04097
cell 124		11.71	10.47	1.11843		14.69	11.98	1.22621		12.35	12.24	1.00899		17.67	11.52	1.53385		16.46	11.21	1.46833
cell 125		10.28	10.44	0.984674		16.43	11.17	1.4709		11.92	10.35	1.15169		19.61	10.21	1.92067		13.68	13.5	1.01333
cell 126		12.53	10.74	1.16667		15.2	12.09	1.25724		9.98	9.46	1.05497		9.96	11.09	0.898106		13.64	12.19	1.11895
cell 127		11.67	10.23	1.14076		16.79	11.71	1.43382		9.69	8.35	1.16048		15.16	8.41	1.80262		12.59	12.3	1.02358
cell 128		11.97	12.21	0.980344		12.11	11.48	1.05488		11.67	10.24	1.13965		7.19	9.56	0.752092		8.35	10.33	0.808325
cell 129		12.21	12.09	1.00993		18.2	14.15	1.28622		11.48	10.27	1.11782		9.81	10.34	0.948743		10.84	8.12	1.33498
cell 130		9.51	11.61	0.819121		15.75	10.16	1.5502		10.44	15.1	0.691391		11.97	11.48	1.04268		12.42	9.64	1.28838
cell 131		12.77	12.72	1.00393		17.73	11.3	1.56903		8.97	6.22	1.44212		11.04	10.2	1.08235		13.68	13.71	0.997812
cell 132		13.01	12.8	1.01641		20.5	8.02	2.55611		9.92	9.63	1.03011		12.12	8.83	1.37259		13.4	10.71	1.25117
cell 133		12.94	12.21	1.05979		15.21	9.81	1.55046		11.33	9.97	1.13641		11.74	9.04	1.29867		18.64	10.93	1.7054
cell 134		12.75	12.8	0.996094		13.41	10.31	1.30068		8.04	12.46	0.645265		9.28	9.19	1.00979		17.08	8.88	1.92342
cell 135		13.34	16.07	0.830118		13.77	10.04	1.37151		8.98	10.97	0.818596		11.6	8.55	1.35673		11.57	10.69	1.08232
cell 136		16.3	12.08	1.34934		14.48	12.35	1.17247		10.77	11.27	0.955634		16.39	11.99	1.36697		10.9	9.11	1.19649
cell 137		12.05	12.67	0.951066		18.79	10.07	1.86594		12.05	9.74	1.23717		16.31	11.56	1.4109
cell 138		10.41	9.75	1.06769		21.45	16.12	1.33065		13.87	14.51	0.955892		11	10.21	1.07738
cell 139		13.97	13.85	1.00866		20.18	15.21	1.32676		13.79	21.03	0.65573		8.54	11.66	0.732419
cell 140		15.28	13.58	1.12518		12.83	8.85	1.44972		16.03	12.13	1.32152		14.39	10.96	1.31296
cell 141		13.32	15.88	0.838791		12.89	10.08	1.27877		15.49	10.01	1.54745		11.87	11.96	0.992475
cell 142		14.22	12.59	1.12947		15.78	9.65	1.63523		10.72	9.58	1.119		11.46	9.95	1.15176
cell 143		13.78	14.26	0.966339		16.33	9.64	1.69398		9.9	9.08	1.09031		8.71	10.72	0.8125
cell 144		11.4	11.09	1.02795		17.22	8.31	2.0722		13.5	12.58	1.07313		11	11.1	0.990991
cell 145		12.57	13.74	0.914847		12.19	11.04	1.10417		14.74	10.8	1.36481		9.25	11.01	0.840145
cell 146		12.57	11.68	1.0762		18.17	10.23	1.77615		10.85	11.66	0.930532		22.01	13.56	1.62316
cell 147		12.82	10.79	1.18814		19.45	12.99	1.49731		11.25	10.06	1.11829		14.25	21.97	0.648612
cell 148		12.92	12.43	1.03942		16.06	11.26	1.42629		11.71	11.71	1		12.74	12.81	0.994536
cell 149		11.91	10.91	1.09166		12.25	11.6	1.05603		13.37	10.46	1.2782		13.01	13.97	0.931281
cell 150		13.84	15.58	0.888318		12.53	9	1.39222		14.94	13.47	1.10913		11.4	13.87	0.821918
cell 151		14.98	13.43	1.11541		15.05	9.09	1.65567		13.39	11.31	1.18391		14.79	12.3	1.20244
cell 152		13.75	11.48	1.19774		12.81	9.86	1.29919		16.52	12.01	1.37552		12.27	13.06	0.93951
cell 153		14.53	10.83	1.34164		20.69	6.58	3.14438		15.31	16.59	0.922845		15.76	13.64	1.15543
cell 154		9.71	10.83	0.896584		16.25	9.08	1.78965		10.13	12.1	0.83719		10.79	14.43	0.747748
cell 155		8.89	11.77	0.75531		13.34	10.03	1.33001		10.44	10.63	0.982126		13.01	10.26	1.26803
cell 156		9.37	10.82	0.865989		13.04	10.13	1.28727		17.37	15.36	1.13086		13.17	13.15	1.00152
cell 157		14.12	11.97	1.17962		16.54	10.51	1.57374		15.64	14.05	1.11317		15.02	11.65	1.28927
cell 158		16.78	14.95	1.12241		16.31	11.27	1.4472		9.7	9.54	1.01677		13.25	10.41	1.27281
cell 159		14.25	14.82	0.961538		20.5	10.86	1.88766		9.78	10.37	0.943105		12.31	13.57	0.907148
cell 160		13.05	12.33	1.05839		12.83	12.22	1.04992		15.87	13.92	1.14009		14.47	12.25	1.18122
cell 161		10.8	12.87	0.839161		25.06	13.02	1.92473		18.17	12.5	1.4536		11.38	11.24	1.01246
cell 162		10.69	8.8	1.21477		20.2	10.69	1.88962		13.77	11.82	1.16497		18.42	8.55	2.15439
cell 163		11.65	10.39	1.12127		12.62	12.9	0.978295		13.18	14.18	0.929478		12.98	10.83	1.19852
cell 164		10.83	12.1	0.895041		11.66	10.25	1.13756		11.87	12.8	0.927344		12.19	11.11	1.09721
cell 165		15.05	12.62	1.19255		14.91	12.7	1.17402		13	13.54	0.960118		11	14	0.785714
cell 166		12.16	11.93	1.01928		12.37	10.91	1.13382		12.9	12.84	1.00467		9.77	13.47	0.725316
cell 167		15.66	12.73	1.23016		14.54	8.7	1.67126		10.7	12.42	0.861514		9.8	13.63	0.719002
cell 168		14.29	11.9	1.20084		15.08	7.36	2.04891		12.76	11.87	1.07498		14.35	11.64	1.23282
cell 169		11.42	11.24	1.01601		15.19	11.37	1.33597		11.11	9.1	1.22088		11.49	11.45	1.00349
cell 170		13.12	14.45	0.907958		14.46	11.54	1.25303		8.52	9.75	0.873846		14.77	8.48	1.74175
cell 171		11.23	15	0.748667		19.21	12.88	1.49146		10.57	9.39	1.12567		15.15	10.7	1.41589
cell 172		10.45	12.4	0.842742		18.45	12.15	1.51852		13.2	11.53	1.14484		11.96	8.6	1.3907
cell 173		16.44	15.42	1.06615		14.07	11.4	1.23421		12.34	13.11	0.941266		11.01	11.81	0.932261
cell 174		15.48	13.57	1.14075		15.46	10.24	1.50977		15.27	13.9	1.09856
cell 175		13.48	13.29	1.0143		15.66	12.29	1.27421		16.84	9.48	1.77637
cell 176		12.19	9.26	1.31641		15.67	11.26	1.39165		12.19	14.53	0.838954
cell 177		14.84	14.64	1.01366		13.77	11.99	1.14846		13.09	10.02	1.30639
cell 178		15.4	12.22	1.26023		20.01	8.29	2.41375		15.19	10.26	1.48051
cell 179		13.67	14.96	0.91377		14.8	9.37	1.57951		13.83	8.35	1.65629
cell 180		12.35	10.85	1.13825		17.4	10.41	1.67147		17.45	13	1.34231
cell 181		15.41	11.7	1.31709		16.83	9.2	1.82935		17	9.3	1.82796
cell 182		12.02	16.45	0.730699		11.84	9.02	1.31264
cell 183		13.21	12.43	1.06275		10.86	10.35	1.04928
cell 184		15.83	14.44	1.09626		13.06	12.2	1.07049
cell 185		13.84	13.45	1.029		13.86	11.51	1.20417
cell 186		12.27	12.45	0.985542		16.38	9.9	1.65455
cell 187		14.34	14.24	1.00702		11	13.24	0.830816
cell 188		14.98	14.94	1.00268		15.4	9.38	1.64179
cell 189		12.68	15.71	0.807129		11.39	13.31	0.855748
cell 190		15.03	15.41	0.975341		13.22	7.42	1.78167
cell 191		11.87	10.94	1.08501		15.83	8.15	1.94233
cell 192		11.37	11	1.03364		12.4	10.19	1.21688
cell 193		11.13	11.67	0.953728		14.66	12.1	1.21157
cell 194		15.72	16.09	0.977004		13.27	11.18	1.18694
cell 195		10.01	10.23	0.978495		8.5	8.28	1.02657
cell 196		8.95	10.53	0.849953		12.02	7.96	1.51005
cell 197		12.04	12.49	0.963971		9.29	9.67	0.960703
cell 198		9.57	11.5	0.832174		15.57	10.28	1.51459
cell 199		10.98	13.75	0.798545		14.96	13.76	1.08721
cell 200		12.83	12.23	1.04906		9.82	12.18	0.80624
cell 201		10.91	11.97	0.911445		15.32	8.78	1.74487
cell 202		12.14	12.07	1.0058		12.01	13.89	0.864651
cell 203		15.62	15.98	0.977472		15.19	12.42	1.22303
cell 204		12.94	14.1	0.91773		13	9.58	1.35699
cell 205		10.01	10.72	0.933769		12.02	10.68	1.12547
cell 206		12.73	10.48	1.21469		11.81	10.63	1.11101
cell 207						11.92	10.58	1.12665
cell 208						13.85	10.94	1.266
cell 209						13.27	10.04	1.32171
cell 210						10.78	8.8	1.225
cell 211						9.55	11.21	0.851918
cell 212						14.09	13.82	1.01954
cell 213						10.64	13.34	0.797601
cell 214						13.21	9.79	1.34934
cell 215						12.59	11.37	1.1073
cell 216						12.55	10.31	1.21726
cell 217						10.7	10.57	1.0123
cell 218						12.02	10	1.202
cell 219						11.72	9.8	1.19592
cell 220						10.25	10.3	0.995146
cell 221						12.85	9.98	1.28758
cell 222						9.24	7.37	1.25373
cell 223						14.98	7.09	2.11283
cell 224						12.43	10.95	1.13516
cell 225						11.37	9.71	1.17096
cell 226						11.35	10.89	1.04224
cell 227						11.09	11.31	0.980548
cell 228						18.17	11.97	1.51796
cell 229						17.12	10.34	1.65571
cell 230						14.46	11.76	1.22959
cell 231						13.71	11.35	1.20793
cell 232						11.55	9.51	1.21451
cell 233						18.17	9.23	1.96858
cell 234						17.74	7.33	2.42019
cell 235						18.33	7.87	2.3291
cell 236						9.72	9.24	1.05195
cell 237						11.92	9.5	1.25474
cell 238						12.42	10.58	1.17391
cell 239						15.17	9.97	1.52156
cell 240						16.19	9.67	1.67425
cell 241						15.58	10.41	1.49664
cell 242						10.09	10.38	0.972062
cell 243						15.41	7.58	2.03298
cell 244						20.72	9.88	2.09717
cell 245						20.75	12.76	1.62618
cell 246						13.76	9.32	1.47639
cell 247						12.7	10.48	1.21183
cell 248						16.09	8.73	1.84307
cell 249						11.68	11.53	1.01301
cell 250						14.77	11.3	1.30708
cell 251						13.24	8.34	1.58753
cell 252						10.47	10.57	0.990539
cell 253						11.79	9.81	1.20183
	AVERAGE			1.02145				1.38757				1.13645				1.12635				1.1113
	SD			0.172535				0.364856				0.314547				0.37445				0.347669
