# Supplementary material for: Tension-sensitive LINC-RhoA signaling prevents chromatin bridge breakage in cytokinesis
Source: EMBO J. 2025 Sep 9;44(20):5834–59. doi: 10.1038/s44318-025-00565-3 (PMC12528419; doi:10.1038/s44318-025-00565-3)
Supplement: Supplementary file 27 — Source data Fig. 5 [file 44318_2025_565_MOESM27_ESM.zip › Figure 5/5N/5N_numerical_Sun2 nuclear lines.xlsx]

## Sheet: Sheet1
Fig. 5N
cells exhibiting Sun2 nuclear lines
		no DNA bridges	control intact DNA bridges	dnKASH intact DNA bridges	siRhoA intact DNA bridges
		10 in 98	17 in 25	4 in 28	16 in 26
		3 in 31	16 in 28	2 in 20	19 in 26
		12 in 84	13 in 26	3 in 21	11 in 20
		%	%	%	%
		10.2	68	14.29	61.5
		9.7	57.1	10	73.08
		14.3	50	14.28	55
	average	11.4	58.3667	12.8567	63.1933
	SD	2.52389	9.06661	2.47395	9.15817
		n=213	n=79	n-69	n=72
