# Supplementary material for: Tension-sensitive LINC-RhoA signaling prevents chromatin bridge breakage in cytokinesis
Source: EMBO J. 2025 Sep 9;44(20):5834–59. doi: 10.1038/s44318-025-00565-3 (PMC12528419; doi:10.1038/s44318-025-00565-3)
Supplement: Supplementary file 27 — Source data Fig. 5 [file 44318_2025_565_MOESM27_ESM.zip › Figure 5/5O/5O_numerical_nuclear chromatin shape.xlsx]

## Sheet: Sheet1
Fig. 5O
nuclear chromatin shape
		control intact chromatin bridges				siRhoA intact chromatin bridges				siRhoA broken chromatin bridges
		x	y	x/y		x	y	x/y		x	y	x/y
cell 1		13.39	9.78	1.36912		9.83	8.87	1.10823		15.52	12.72	1.22013
cell 2		14.84	8.28	1.79227		11.01	9.8	1.12347		16.63	8.81	1.88763
cell 3		13.99	10.2	1.37157		15.27	14.89	1.02552		15.29	13.42	1.13934
cell 4		14.02	11.48	1.22125		14.68	12.35	1.18866		16.41	17.83	0.920359
cell 5		10.7	10.32	1.03682		16.9	17.28	0.978009		14.85	12.88	1.15295
cell 6		15.17	9.54	1.59015		14	12.11	1.15607		14.42	14.7	0.980952
cell 7		12.92	9.36	1.38034		14.33	12.92	1.10913		15.11	14.01	1.07852
cell 8		15.85	9.68	1.6374		12.25	11.5	1.06522		19.14	9.66	1.98137
cell 9		11.92	9.92	1.20161		17.97	12.48	1.4399		14.41	13.68	1.05336
cell 10		11.4	10.06	1.1332		15.13	15.38	0.983745		15.61	13.13	1.18888
cell 11		15.01	11.02	1.36207		13.8	9.47	1.45723		14.75	15.86	0.930013
cell 12		10.91	13.28	0.821536		14.71	13.52	1.08802		17.53	16.08	1.09017
cell 13		13.04	11.25	1.15911		18.03	11.36	1.58715		19.39	11.74	1.65162
cell 14		12.87	8.05	1.59876		17.41	12.59	1.38284		17.47	12.94	1.35008
cell 15		16.14	12.05	1.33942		11.7	11.31	1.03448		16.63	6.99	2.37911
cell 16		13.91	10.59	1.3135		13.45	11.83	1.13694		9.51	12.36	0.769417
cell 17		13.43	13.54	0.991876		13.76	13.18	1.04401		16.1	16.22	0.992602
cell 18		11.41	11.37	1.00352		10.35	10.53	0.982906		16.08	13.11	1.22654
cell 19		14.82	8.43	1.75801		13.12	12.91	1.01627		12.3	12.32	0.998377
cell 20		13.41	8.68	1.54493		14.13	12.04	1.17359		9.59	9.94	0.964789
cell 21		15.59	9.33	1.67095		13.57	15.3	0.886928		14.56	15.13	0.962327
cell 22		15.57	9.86	1.57911		10.2	13.9	0.733813		17.41	12.59	1.38284
cell 23		16.26	9.41	1.72795		16.48	12.04	1.36877		12.91	15.23	0.847669
cell 24		12.19	9.02	1.35144		10.97	13.58	0.807806		14.42	8.07	1.78686
cell 25		13.52	8.73	1.54868		14.27	10.35	1.37874		18.16	13.77	1.31881
cell 26		12.65	12.31	1.02762		14.85	13.79	1.07687		13.03	15.09	0.863486
cell 27		14.3	10.21	1.40059		16.19	8.66	1.86952		13.32	16.3	0.817178
cell 28		18.76	10.55	1.7782		14.53	11.32	1.28357		13.45	16.79	0.801072
cell 29		14.78	9.16	1.61354		12.58	14.71	0.855201		17.42	9.62	1.81081
cell 30		16.17	8.21	1.96955		14.94	14.55	1.0268		16.86	12.81	1.31616
cell 31		12.13	9.12	1.33004		15.3	12.33	1.24088		13.83	12.66	1.09242
cell 32		12.31	10.65	1.15587		16.45	14.35	1.14634		16.28	12.48	1.30449
cell 33		10.97	9.18	1.19499		10.81	12.64	0.855222		14.72	16.63	0.885147
cell 34		12.53	9.5	1.31895		12.3	12.33	0.997567		13.78	12.56	1.09713
cell 35		13.79	9.83	1.40285		15.04	13.54	1.11078		14.6	12.12	1.20462
cell 36		16.87	9.84	1.71443		19.5	7.19	2.7121		16.56	12.65	1.30909
cell 37		12	11.31	1.06101		13.45	11.01	1.22162		15.05	18.02	0.835183
cell 38		12.75	9.95	1.28141		11.22	8.36	1.34211		15.21	15	1.014
cell 39		11	12.15	0.90535		15.92	10.77	1.47818		15.82	11.27	1.40373
cell 40		8.37	15.57	0.537572		10.4	12	0.866667		13.81	7.55	1.82914
cell 41		15.55	8.49	1.83157		13.18	6.83	1.92972		15.85	17.99	0.881045
cell 42		17.06	8.27	2.06288		12.12	10.19	1.1894		14.55	18.25	0.79726
cell 43		10.5	8.85	1.18644		14.57	11.67	1.2485		17.02	10.49	1.6225
cell 44		12.79	9.24	1.3842		16.65	8.47	1.96576		14.75	16.35	0.902141
cell 45		14.57	11.69	1.24636		12	10.36	1.1583		14.34	18.83	0.761551
cell 46		12.04	11.57	1.04062		16.82	7.07	2.37907		14.64	17.45	0.838968
cell 47		14.12	11.33	1.24625		15.02	12.96	1.15895		13.69	15.47	0.884939
cell 48		15.47	10.9	1.41927		20.22	9.41	2.14878		15.77	13.46	1.17162
cell 49		19.77	8.42	2.34798		12.92	14.4	0.897222		14.03	14.46	0.970263
cell 50		17.46	9.15	1.9082		13.81	10.86	1.27164		14.54	12.19	1.19278
cell 51		10.82	12.94	0.836167		15.08	9.77	1.5435		9.85	12.86	0.765941
cell 52		13.62	10.63	1.28128		17.83	7.43	2.39973		13.98	8.53	1.63892
cell 53		12.8	9.54	1.34172		10.91	7.65	1.42614		11	10.34	1.06383
cell 54		14.12	8.22	1.71776		10.29	10.07	1.02185		13.33	11.28	1.18174
cell 55		13.25	11.99	1.10509		14.28	11.65	1.22575		17.42	12.21	1.4267
cell 56		12.53	9.16	1.3679		13.11	8.94	1.46644		15	15	1
cell 57		13.38	7.47	1.79116		18.94	7.25	2.61241		11.61	14.13	0.821656
cell 58		11.45	9.61	1.19147		13.59	7.37	1.84396		12.8	9.96	1.28514
cell 59		14.57	9.62	1.51455		12.9	8.29	1.55609		15.75	6.87	2.29258
cell 60		13.9	8.54	1.62763		13.08	8.17	1.60098		13.84	8.4	1.64762
cell 61		14.41	10.1	1.42673		14.02	8.16	1.71814		14.64	15.8	0.926582
cell 62		12.6	11.86	1.06239		14.16	8.45	1.67574		16.09	16.54	0.972793
cell 63		16.26	10.32	1.57558		11.07	9.02	1.22727		8.77	14.8	0.592568
cell 64		15.78	11.19	1.41019		10.27	8.45	1.21538		14.81	16.3	0.908589
cell 65		15.13	11.79	1.28329		11.53	10.24	1.12598		13.25	6.25	2.12
cell 66		18.47	10.74	1.71974		14.44	7.24	1.99448		13.71	8.02	1.70948
cell 67		15.57	9.62	1.6185		14.62	12.53	1.1668		16.47	10.2	1.61471
cell 68		20.13	11.18	1.80054		14.95	11.79	1.26802		15.7	13.6	1.15441
cell 69		12.34	11.32	1.09011		15.07	10.16	1.48327		11.15	7.61	1.46518
cell 70		16.27	12.75	1.27608		11.8	10.74	1.0987		10.86	10.91	0.995417
cell 71		17.6	13.53	1.30081		14	9.11	1.53677		8.28	12.22	0.677578
cell 72		17.3	13.84	1.25		12.16	12.96	0.938272		12.26	11.53	1.06331
cell 73		14.35	10.77	1.3324		12.83	10.23	1.25415		11.71	13.95	0.839427
cell 74		13.69	10.3	1.32913		12.29	9.92	1.23891		11.67	12.36	0.944175
cell 75		16.21	13.08	1.2393		14.78	9.95	1.48543		13.93	12.24	1.13807
cell 76		19.87	14.11	1.40822		13.66	12.86	1.06221		16.18	8.58	1.88578
cell 77		15	13.46	1.11441		18.27	13.23	1.38095		12.71	15.17	0.837838
cell 78		15.75	13.8	1.1413		13.78	15.26	0.903014		12.22	16.48	0.741505
cell 79		13.06	10.92	1.19597		11.14	9.3	1.19785		15.03	10.48	1.43416
cell 80		13.72	11.3	1.21416		12.86	9.31	1.38131		16.31	9.67	1.68666
cell 81		12.29	9.6	1.28021		16.1	9.46	1.7019		14.36	8.12	1.76847
cell 82		12.26	11.11	1.10351		18.93	9.56	1.98013		11.54	9.79	1.17875
cell 83		15.05	10.85	1.3871		18.28	8.79	2.07964		14.95	8.22	1.81873
cell 84		9.87	10.38	0.950867		16.29	10.86	1.5		15.42	8.71	1.77038
cell 85		14.79	13.39	1.10456		14.49	9.06	1.59934		15.3	9.75	1.56923
cell 86		14.93	10.2	1.46373		15.58	12.05	1.29295		14.41	9.46	1.52326
cell 87		13.97	16.92	0.82565		17.63	12.28	1.43567		12.78	10.79	1.18443
cell 88		9.81	15.21	0.64497		23.52	8.18	2.87531		13.75	10.7	1.28505
cell 89		11.69	12.87	0.908314		10.07	14.77	0.681787		12.06	10.37	1.16297
cell 90		14.81	10.59	1.39849		13.13	11.83	1.10989		13.83	12.84	1.0771
cell 91		17.06	12.14	1.40527		10.02	10.85	0.923502		18.27	11.93	1.53143
cell 92		19.15	11.8	1.62288		12.69	9.34	1.35867		12.97	11.01	1.17802
cell 93		20.41	6.99	2.91989		13.5	11.24	1.20107		12.09	12.04	1.00415
cell 94		15.91	9.7	1.64021		15.69	18.41	0.852254		21.01	11.59	1.81277
cell 95		12.45	9.05	1.37569		17.27	14.76	1.17005		11.09	12.37	0.896524
cell 96		17.78	9.06	1.96247		15.51	11.58	1.33938		16.76	10.25	1.63512
cell 97		13.08	12.49	1.04724		15.99	8.05	1.98634		15.34	8.97	1.71014
cell 98		14.15	13.01	1.08762		15.29	13.8	1.10797		14.67	12.08	1.2144
cell 99		14.57	11.37	1.28144		14.12	9.76	1.44672		14.11	14.15	0.997173
cell 100		12.12	11.18	1.08408		11.22	12.82	0.875195		15.82	13.63	1.16067
cell 101		15.23	12.32	1.2362		12.43	11.85	1.04895		16.45	13.03	1.26247
cell 102		14.05	13.39	1.04929		12.66	11.14	1.13645		15.35	9.21	1.66667
cell 103		12.49	9.91	1.26034		11.69	12.13	0.963726		17.42	8.05	2.16398
cell 104		13.79	9.61	1.43496		12.32	11.55	1.06667		17.57	13.2	1.33106
cell 105		13.47	9.9	1.36061		12.27	10.72	1.14459		19.32	11.92	1.62081
cell 106		12.27	11.27	1.08873		13.16	9.96	1.32129		15.76	11	1.43273
cell 107		18.52	9.16	2.02183		12.72	10.49	1.21258		12.31	16.07	0.766024
cell 108		13.58	9	1.50889		9.87	11.27	0.875776		11.88	9.67	1.22854
cell 109		16.01	11.27	1.42059		12.66	12.95	0.977606		16.28	8.4	1.9381
cell 110		15.51	7.67	2.02216		11.35	10.55	1.07583		13.57	13.57	1
cell 111		17.66	11.34	1.55732		18.45	10.23	1.80352		12.63	16.4	0.770122
cell 112		13.23	10.95	1.20822		14.68	11.06	1.32731		13.42	10.7	1.25421
cell 113		16.01	11.01	1.45413		11.46	10.92	1.04945		12.82	11.95	1.0728
cell 114		12.41	10.75	1.15442		11.95	10.71	1.11578		15.93	18.39	0.866232
cell 115		13.27	8.42	1.57601		13.48	10.68	1.26217		11.56	14.06	0.822191
cell 116		16.41	13.32	1.23198		12.62	11.85	1.06498		15.76	10.65	1.47981
cell 117		13.2	12.5	1.056		9.52	12.45	0.764659		16.36	11.39	1.43635
cell 118		10.93	9.57	1.14211		12.38	9.07	1.36494		13.26	10.2	1.3
cell 119		13.37	11.17	1.19696		16.5	13.8	1.19565		10.43	12.75	0.818039
cell 120		17.96	8.35	2.1509		16.32	10.6	1.53962		11.82	16.54	0.714631
cell 121		11.9	10.43	1.14094		11.57	12.84	0.90109		17.43	9.71	1.79506
cell 122		14.25	13.35	1.06742		13.16	11.6	1.13448		10.96	8.21	1.33496
cell 123		13.41	13.81	0.971035		14.21	8.6	1.65233		12.18	13.57	0.897568
cell 124		14.69	11.98	1.22621		13.48	9.91	1.36024		14.07	15.3	0.919608
cell 125		16.43	11.17	1.4709		15.7	10.57	1.48534		15.7	13.13	1.19573
cell 126		15.2	12.09	1.25724		13.92	10.3	1.35146		12.6	7.75	1.62581
cell 127		16.79	11.71	1.43382		10.75	12.1	0.88843		14.83	11.23	1.32057
cell 128		12.11	11.48	1.05488		16.22	10.81	1.50046		11.18	11.21	0.997324
cell 129		18.2	14.15	1.28622		17.17	14.17	1.21171		12.63	15.32	0.824413
cell 130		15.75	10.16	1.5502		19.23	14.4	1.33542		12.14	13.66	0.888726
cell 131		17.73	11.3	1.56903		15.05	9.47	1.58923		11.25	12.12	0.928218
cell 132		20.5	8.02	2.55611		13.33	9.75	1.36718		12.92	12.07	1.07042
cell 133		15.21	9.81	1.55046		11.06	10.88	1.01654		14.77	13.03	1.13354
cell 134		13.41	10.31	1.30068		13.38	9.69	1.3808		13.99	9.94	1.40744
cell 135		13.77	10.04	1.37151		13.07	10.49	1.24595		12.77	12.8	0.997656
cell 136		14.48	12.35	1.17247		14.36	11.9	1.20672		10.2	12.92	0.789474
cell 137		18.79	10.07	1.86594		19.21	10.3	1.86505		10.55	8.91	1.18406
cell 138		21.45	16.12	1.33065		15.81	9.46	1.67125		11.01	12.86	0.856143
cell 139		20.18	15.21	1.32676		14.85	10.99	1.35123		16.62	10.42	1.59501
cell 140		12.83	8.85	1.44972		17.5	11.33	1.54457		13.02	11.35	1.14714
cell 141		12.89	10.08	1.27877		17.19	11.71	1.46798		12.73	11.22	1.13458
cell 142		15.78	9.65	1.63523		15.68	10.56	1.48485		15.79	14.06	1.12304
cell 143		16.33	9.64	1.69398		13.21	11.43	1.15573		16.35	11.15	1.46637
cell 144		17.22	8.31	2.0722		12.47	10.82	1.1525		17.11	9.75	1.75487
cell 145		12.19	11.04	1.10417		17.92	9.11	1.96707		11.1	9.84	1.12805
cell 146		18.17	10.23	1.77615		13.38	10.86	1.23204		13.23	11.9	1.11176
cell 147		19.45	12.99	1.49731		11.47	13.86	0.827561		12.92	12.26	1.05383
cell 148		16.06	11.26	1.42629		15.12	11.56	1.30796		9.65	7.75	1.24516
cell 149		12.25	11.6	1.05603		14.82	12.91	1.14795		9.28	9.35	0.992513
cell 150		12.53	9	1.39222		14.82	11.59	1.27869		14.77	11.12	1.32824
cell 151		15.05	9.09	1.65567		14.79	11.54	1.28163		15.2	9.13	1.66484
cell 152		12.81	9.86	1.29919		13.42	10.17	1.31957		14.38	9.89	1.45399
cell 153		20.69	6.58	3.14438		13.1	8.32	1.57452		15.35	9.83	1.56155
cell 154		16.25	9.08	1.78965		15.24	7.95	1.91698		10.86	10.72	1.01306
cell 155		13.34	10.03	1.33001		12.87	11.43	1.12598		18.65	9.75	1.91282
cell 156		13.04	10.13	1.28727		13.96	11.01	1.26794		14.87	9.48	1.56857
cell 157		16.54	10.51	1.57374		15.62	7.14	2.18768		11.87	12.54	0.946571
cell 158		16.31	11.27	1.4472		11.32	11.8	0.959322		14.46	12.28	1.17752
cell 159		20.5	10.86	1.88766		11.34	10.71	1.05882		18.05	9.66	1.86853
cell 160		12.83	12.22	1.04992		14.49	9.39	1.54313		14.19	13.43	1.05659
cell 161		25.06	13.02	1.92473		15.12	11.87	1.2738		15.11	12.76	1.18417
cell 162		20.2	10.69	1.88962		11.65	11.26	1.03464		9.31	11.52	0.80816
cell 163		12.62	12.9	0.978295		16.32	11.21	1.45584		12.99	12.32	1.05438
cell 164		11.66	10.25	1.13756		17.75	12.07	1.47059		16.85	12.54	1.3437
cell 165		14.91	12.7	1.17402		19.03	10.59	1.79698		14.79	11.94	1.23869
cell 166		12.37	10.91	1.13382		15.92	7.49	2.1255		14.43	13.38	1.07848
cell 167		14.54	8.7	1.67126		14.97	9.52	1.57248		13.89	10.61	1.30914
cell 168		15.08	7.36	2.04891		16.16	11.6	1.3931		15.37	11.71	1.31255
cell 169		15.19	11.37	1.33597		14.02	12.77	1.09789		12.45	17.52	0.710616
cell 170		14.46	11.54	1.25303		13.83	11.15	1.24036		16.78	9.6	1.74792
cell 171		19.21	12.88	1.49146		14.45	10.62	1.36064		14.97	11.73	1.27621
cell 172		18.45	12.15	1.51852		13.37	10.55	1.2673		12.39	9.09	1.36304
cell 173		14.07	11.4	1.23421		12.74	9.6	1.32708		17.28	12.21	1.41523
cell 174		15.46	10.24	1.50977		16.72	13.35	1.25243		16.56	14.16	1.16949
cell 175		15.66	12.29	1.27421		16.17	14.05	1.15089		11.82	19.48	0.606776
cell 176		15.67	11.26	1.39165		16.71	11.21	1.49063		12.7	14.96	0.84893
cell 177		13.77	11.99	1.14846		14.83	12.35	1.20081		14	11.24	1.24555
cell 178		20.01	8.29	2.41375		17.14	10.57	1.62157		14.8	15.96	0.927318
cell 179		14.8	9.37	1.57951		18.83	10.03	1.87737		16	8.33	1.92077
cell 180		17.4	10.41	1.67147		17.38	10.38	1.67437		11.66	8.05	1.44845
cell 181		16.83	9.2	1.82935		8.23	10.9	0.755046		14.93	12	1.24417
cell 182		11.84	9.02	1.31264		12.42	8.35	1.48743		16.93	7.85	2.15669
cell 183		10.86	10.35	1.04928		13.78	11.1	1.24144		15.61	12.86	1.21384
cell 184		13.06	12.2	1.07049		12.65	14.98	0.844459		16.27	11.79	1.37998
cell 185		13.86	11.51	1.20417		14.68	12.62	1.16323		13	17.41	0.746697
cell 186		16.38	9.9	1.65455		11.13	10.88	1.02298		18	12.6	1.42857
cell 187		11	13.24	0.830816		11.3	9.54	1.18449		13.61	15.29	0.890124
cell 188		15.4	9.38	1.64179		12.72	11.55	1.1013		15.33	13.84	1.10766
cell 189		11.39	13.31	0.855748		12.91	8.42	1.53325		12.05	11.66	1.03345
cell 190		13.22	7.42	1.78167		13.16	12	1.09667		18.12	10.51	1.72407
cell 191		15.83	8.15	1.94233		13.29	9.32	1.42597		15.22	9.32	1.63305
cell 192		12.4	10.19	1.21688		13.46	9.96	1.35141		14.59	11.52	1.26649
cell 193		14.66	12.1	1.21157		12.54	10.37	1.20926		13.23	11.65	1.13562
cell 194		13.27	11.18	1.18694		15.54	12.68	1.22555		11.82	13.89	0.850972
cell 195		8.5	8.28	1.02657		15.46	8.87	1.74295		13.17	14.02	0.939372
cell 196		12.02	7.96	1.51005		16.92	12.92	1.3096		13.15	16.17	0.813234
cell 197		9.29	9.67	0.960703		11.04	12.19	0.90566		12.58	11.2	1.12321
cell 198		15.57	10.28	1.51459		12.89	15.39	0.837557		9.51	13.79	0.68963
cell 199		14.96	13.76	1.08721		13.1	12.07	1.08534		12.6	14.57	0.864791
cell 200		9.82	12.18	0.80624		13.57	10.95	1.23927		12.99	9.91	1.3108
cell 201		15.32	8.78	1.74487		13.55	10.45	1.29665		12.48	11.99	1.04087
cell 202		12.01	13.89	0.864651		11.66	9.98	1.16834		14.96	9.11	1.64215
cell 203		15.19	12.42	1.22303		19.37	9.57	2.02403		11.79	11.56	1.0199
cell 204		13	9.58	1.35699		18.12	10.23	1.77126		10.98	12.31	0.891958
cell 205		12.02	10.68	1.12547		15.19	11.37	1.33597		9.52	11.26	0.845471
cell 206		11.81	10.63	1.11101		14.46	11.54	1.25303		15.31	11.82	1.29526
cell 207		11.92	10.58	1.12665		19.21	12.88	1.49146		10.04	12.93	0.776489
cell 208		13.85	10.94	1.266		18.45	12.15	1.51852		12.94	12.84	1.00779
cell 209		13.27	10.04	1.32171		14.07	11.4	1.23421		13.5	8.87	1.52198
cell 210		10.78	8.8	1.225		15.46	10.24	1.50977
cell 211		9.55	11.21	0.851918		15.66	12.29	1.27421
cell 212		14.09	13.82	1.01954		15.67	11.26	1.39165
cell 213		10.64	13.34	0.797601		13.77	11.99	1.14846
cell 214		13.21	9.79	1.34934		20.01	8.29	2.41375
cell 215		12.59	11.37	1.1073		14.8	9.37	1.57951
cell 216		12.55	10.31	1.21726		17.4	10.41	1.67147
cell 217		10.7	10.57	1.0123		16.83	9.2	1.82935
cell 218		12.02	10	1.202		11.84	9.02	1.31264
cell 219		11.72	9.8	1.19592		10.86	10.35	1.04928
cell 220		10.25	10.3	0.995146		13.06	12.2	1.07049
cell 221		12.85	9.98	1.28758		13.86	11.51	1.20417
cell 222		9.24	7.37	1.25373		16.38	9.9	1.65455
cell 223		14.98	7.09	2.11283		11	13.24	0.830816
cell 224		12.43	10.95	1.13516		15.4	9.38	1.64179
cell 225		11.37	9.71	1.17096		11.39	13.31	0.855748
cell 226		11.35	10.89	1.04224		13.22	7.42	1.78167
cell 227		11.09	11.31	0.980548		15.83	8.15	1.94233
cell 228		18.17	11.97	1.51796		12.4	10.19	1.21688
cell 229		17.12	10.34	1.65571		13.38	7.47	1.79116
cell 230		14.46	11.76	1.22959		11.45	9.61	1.19147
cell 231		13.71	11.35	1.20793		14.57	9.62	1.51455
cell 232		11.55	9.51	1.21451		13.9	8.54	1.62763
cell 233		18.17	9.23	1.96858		14.41	10.1	1.42673
cell 234		17.74	7.33	2.42019		12.6	11.86	1.06239
cell 235		18.33	7.87	2.3291		16.26	10.32	1.57558
cell 236		9.72	9.24	1.05195		15.78	11.19	1.41019
cell 237		11.92	9.5	1.25474		15.13	11.79	1.28329
cell 238		12.42	10.58	1.17391		18.47	10.74	1.71974
cell 239		15.17	9.97	1.52156		15.57	9.62	1.6185
cell 240		16.19	9.67	1.67425		20.13	11.18	1.80054
cell 241		15.58	10.41	1.49664		12.34	11.32	1.09011
cell 242		10.09	10.38	0.972062		16.27	12.75	1.27608
cell 243		15.41	7.58	2.03298		17.6	13.53	1.30081
cell 244		20.72	9.88	2.09717		17.3	13.84	1.25
cell 245		20.75	12.76	1.62618		14.35	10.77	1.3324
cell 246		13.76	9.32	1.47639		13.69	10.3	1.32913
cell 247		12.7	10.48	1.21183		16.21	13.08	1.2393
cell 248		16.09	8.73	1.84307		19.87	14.11	1.40822
cell 249		11.68	11.53	1.01301		15	13.46	1.11441
cell 250		14.77	11.3	1.30708
cell 251		13.24	8.34	1.58753
cell 252		10.47	10.57	0.990539
cell 253		11.79	9.81	1.20183
AVERAGE				1.38757				1.34203				1.22102
SD				0.364856				0.355569				0.35739
