# Supplementary material for: Tension-sensitive LINC-RhoA signaling prevents chromatin bridge breakage in cytokinesis
Source: EMBO J. 2025 Sep 9;44(20):5834–59. doi: 10.1038/s44318-025-00565-3 (PMC12528419; doi:10.1038/s44318-025-00565-3)
Supplement: Supplementary file 27 — Source data Fig. 5 [file 44318_2025_565_MOESM27_ESM.zip › Figure 5/5S/5S_numerical_Nesprin-2.xlsx]

## Sheet: Sheet1
Fig. 5S
front/back Nesprin-2 intensity at nuclear membrane
	no DNA bridges				control intact bridges				siSUN1/2 intact bridges				dnKASH intact bridges
	front	back	front/back		front	back	front/back		front	back	front/back		front	back	front/back
cell 1	26	26	1		66	38	1.73684		94	52	1.80769		6	8	0.75
cell 2	26	15	1.73333		54	43	1.25581		85	68	1.25		7	8	0.875
cell 3	27	26	1.03846		30	25	1.2		18	11	1.63636		10	7	1.42857
cell 4	21	21	1		27	35	0.771429		14	11	1.27273		7	7	1
cell 5	10	14	0.714286		30	28	1.07143		29	38	0.763158		6	9	0.666667
cell 6	15	24	0.625		32	25	1.28		23	17	1.35294		7	7	1
cell 7	49	48	1.02083		46	53	0.867925		31	35	0.885714		9	8	1.125
cell 8	24	20	1.2		75	31	2.41935		33	37	0.891892		10	8	1.25
cell 9	20	26	0.769231		78	41	1.90244		39	36	1.08333		8	9	0.888889
cell 10	12	15	0.8		70	48	1.45833		20	20	1		8	6	1.33333
cell 11	25	30	0.833333		44	40	1.1		23	16	1.4375		54	50	1.08
cell 12	18	25	0.72		72	61	1.18033		18	21	0.857143		63	48	1.3125
cell 13	17	14	1.21429		58	64	0.90625		22	33	0.666667		33	33	1
cell 14	22	24	0.916667		88	45	1.95556		17	27	0.62963		14	13	1.07692
cell 15	41	48	0.854167		99	74	1.33784		36	20	1.8		9	10	0.9
cell 16	13	16	0.8125		42	31	1.35484		25	16	1.5625		14	21	0.666667
cell 17	32	35	0.914286		30	26	1.15385		13	30	0.433333		17	19	0.894737
cell 18	25	25	1		57	25	2.28		32	35	0.914286		13	11	1.18182
cell 19	49	50	0.98		39	25	1.56		26	17	1.52941		21	11	1.90909
cell 20	21	11	1.90909		64	21	3.04762		29	30	0.966667		4	4	1
cell 21	37	37	1		84	40	2.1		71	81	0.876543		6	6	1
cell 22	18	18	1		33	14	2.35714		72	57	1.26316		13	6	2.16667
cell 23	64	57	1.12281		33	25	1.32		77	100	0.77		10	6	1.66667
cell 24	44	50	0.88		90	32	2.8125		73	73	1		9	7	1.28571
cell 25	44	40	1.1		64	26	2.46154		29	21	1.38095		5	6	0.833333
cell 26	24	22	1.09091		37	23	1.6087		30	20	1.5		12	13	0.923077
cell 27	23	19	1.21053		65	22	2.95455		18	13	1.38462		11	10	1.1
cell 28	26	24	1.08333		54	24	2.25		31	38	0.815789		7	1	7
cell 29	20	20	1		37	25	1.48		46	43	1.06977		7	7	1
cell 30	14	12	1.16667		70	27	2.59259		23	34	0.676471		16	17	0.941176
cell 31	13	16	0.8125		39	20	1.95		25	27	0.925926		11	9	1.22222
cell 32	24	56	0.428571		59	24	2.45833		29	21	1.38095		8	8	1
cell 33	59	60	0.983333		30	13	2.30769		40	38	1.05263		11	16	0.6875
cell 34	58	61	0.95082		79	29	2.72414		40	29	1.37931		17	15	1.13333
cell 35	29	31	0.935484		50	34	1.47059		63	25	2.52		15	19	0.789474
cell 36	42	38	1.10526		91	52	1.75		24	11	2.18182		21	17	1.23529
cell 37	60	54	1.11111		78	46	1.69565		12	16	0.75		15	14	1.07143
cell 38	16	11	1.45455		55	28	1.96429		32	43	0.744186		13	16	0.8125
cell 39	18	12	1.5		39	13	3		40	37	1.08108		14	13	1.07692
cell 40	13	17	0.764706		55	26	2.11538		16	13	1.23077		12	14	0.857143
cell 41	89	76	1.17105		55	36	1.52778		14	15	0.933333		9	8	1.125
cell 42	18	19	0.947368		35	42	0.833333		45	45	1		6	9	0.666667
cell 43	32	25	1.28		29	13	2.23077		32	33	0.969697		13	13	1
cell 44	13	11	1.18182		28	10	2.8		15	16	0.9375		12	7	1.71429
cell 45	33	35	0.942857		42	18	2.33333		23	17	1.35294		8	7	1.14286
cell 46	29	21	1.38095		39	29	1.34483		22	19	1.15789		9	8	1.125
cell 47	24	31	0.774194		59	34	1.73529		18	22	0.818182		9	9	1
cell 48	42	35	1.2		60	30	2		43	32	1.34375		11	9	1.22222
cell 49	32	37	0.864865		35	18	1.94444		88	48	1.83333		11	9	1.22222
cell 50	21	19	1.10526		46	13	3.53846		21	18	1.16667		7	9	0.777778
cell 51	30	26	1.15385		75	16	4.6875		19	15	1.26667		7	8	0.875
cell 52	17	14	1.21429		45	25	1.8		29	35	0.828571		6	5	1.2
cell 53	30	34	0.882353		45	19	2.36842		28	25	1.12		14	13	1.07692
cell 54	33	29	1.13793		19	10	1.9		21	18	1.16667		7	9	0.777778
cell 55	19	24	0.791667		23	14	1.64286		18	19	0.947368		13	15	0.866667
cell 56	21	17	1.23529		25	14	1.78571		31	30	1.03333		11	12	0.916667
cell 57	25	25	1		120	70	1.71429		19	26	0.730769		7	8	0.875
cell 58	30	22	1.36364		99	64	1.54688						9	9	1
cell 59	27	21	1.28571		38	16	2.375						11	11	1
cell 60	24	27	0.888889		47	15	3.13333						9	1	9
cell 61	22	24	0.916667		73	13	5.61538						13	8	1.625
cell 62	45	41	1.09756		40	9	4.44444						12	8	1.5
cell 63	42	40	1.05		130	83	1.56627						18	18	1
cell 64	24	22	1.09091		146	89	1.64045						14	12	1.16667
cell 65	34	36	0.944444		54	21	2.57143						12	11	1.09091
cell 66	11	10	1.1		44	18	2.44444						7	5	1.4
cell 67	15	18	0.833333										8	6	1.33333
cell 68	26	26	1										15	13	1.15385
cell 69	27	26	1.03846										9	15	0.6
cell 70	25	22	1.13636										5	8	0.625
cell 71	16	24	0.666667										6	7	0.857143
cell 72	35	28	1.25										6	9	0.666667
cell 73	31	26	1.19231										7	8	0.875
cell 74	35	37	0.945946										12	10	1.2
cell 75	30	24	1.25										9	6	1.5
cell 76	13	16	0.8125
cell 77	12	12	1
cell 78	13	13	1
cell 79	29	31	0.935484
cell 80	25	28	0.892857
cell 81	23	16	1.4375
cell 82	21	19	1.10526
cell 83	40	47	0.851064
cell 84	25	18	1.38889
cell 85	23	29	0.793103
cell 86	29	17	1.70588
cell 87	27	23	1.17391
cell 88	36	40	0.9
cell 89	28	33	0.848485
cell 90	30	29	1.03448
cell 91	27	29	0.931034
cell 92	36	41	0.878049
cell 93	34	32	1.0625
cell 94	21	29	0.724138
cell 95	29	29	1
cell 96	26	23	1.13043
cell 97	44	54	0.814815
cell 98	55	46	1.19565
cell 99	27	30	0.9
cell 100	48	45	1.06667
cell 101	53	44	1.20455
cell 102	40	44	0.909091
		AVERAGE	1.03693				2.04148				1.14617				1.25759
		SD	0.229641				0.888929				0.389193				1.17201
