# Supplementary material for: Tension-sensitive LINC-RhoA signaling prevents chromatin bridge breakage in cytokinesis
Source: EMBO J. 2025 Sep 9;44(20):5834–59. doi: 10.1038/s44318-025-00565-3 (PMC12528419; doi:10.1038/s44318-025-00565-3)
Supplement: Supplementary file 27 — Source data Fig. 5 [file 44318_2025_565_MOESM27_ESM.zip › Figure 5/5T/5T_numerical_Sun2.xlsx]

## Sheet: Sheet1
Fig. 5T
front/back Sun2 intensity at nuclear membrane
	no DNA bridges				control intact DNA bridges
	front	back	front/back		front	back	front/back
cell 1	133	93	1.43011		229	166	1.37952
cell 2	87	86	1.01163		218	179	1.21788
cell 3	82	123	0.666667		145	145	1
cell 4	112	112	1		219	151	1.45033
cell 5	120	131	0.916031		214	158	1.35443
cell 6	130	145	0.896552		253	181	1.39779
cell 7	58	69	0.84058		206	203	1.01478
cell 8	73	58	1.25862		133	92	1.44565
cell 9	59	74	0.797297		115	99	1.16162
cell 10	157	136	1.15441		237	149	1.5906
cell 11	138	112	1.23214		238	159	1.49686
cell 12	129	166	0.777108		190	137	1.38686
cell 13	93	79	1.17722		215	145	1.48276
cell 14	62	64	0.96875		227	135	1.68148
cell 15	142	177	0.80226		241	181	1.33149
cell 16	125	92	1.3587		166	153	1.08497
cell 17	138	152	0.907895		172	114	1.50877
cell 18	86	122	0.704918		252	200	1.26
cell 19	87	88	0.988636		250	194	1.28866
cell 20	196	214	0.915888		212	138	1.53623
cell 21	98	95	1.03158		237	157	1.50955
cell 22	105	111	0.945946		246	158	1.55696
cell 23	137	135	1.01481		218	168	1.29762
cell 24	203	205	0.990244		144	106	1.35849
cell 25	213	216	0.986111		138	94	1.46809
cell 26	64	43	1.48837		36	25	1.44
cell 27	181	175	1.03429		26	24	1.08333
cell 28	136	173	0.786127		90	64	1.40625
cell 29	171	156	1.09615		83	47	1.76596
cell 30	140	178	0.786517		196	128	1.53125
cell 31	133	118	1.12712		161	82	1.96341
cell 32	71	83	0.855422		125	60	2.08333
cell 33	193	161	1.19876		121	69	1.75362
cell 34	121	157	0.770701		61	19	3.21053
cell 35	113	106	1.06604		59	36	1.63889
cell 36	111	136	0.816176		197	102	1.93137
cell 37	127	137	0.927007		132	82	1.60976
cell 38	104	80	1.3		213	87	2.44828
cell 39	104	103	1.00971		155	73	2.12329
cell 40	97	89	1.08989		164	154	1.06494
cell 41	103	115	0.895652		189	154	1.22727
cell 42	99	113	0.876106		203	156	1.30128
cell 43	87	110	0.790909		244	175	1.39429
cell 44	53	83	0.638554		243	206	1.17961
cell 45	81	82	0.987805		218	130	1.67692
cell 46	118	118	1		186	172	1.0814
cell 47	76	70	1.08571		224	132	1.69697
cell 48	114	122	0.934426		205	138	1.48551
cell 49	124	162	0.765432
cell 50	32	32	1
cell 51	36	47	0.765957
cell 52	28	28	1
cell 53	37	40	0.925
cell 54	32	31	1.03226
cell 55	34	38	0.894737
cell 56	45	34	1.32353
cell 57	33	23	1.43478
cell 58	54	46	1.17391
cell 59	66	63	1.04762
cell 60	114	84	1.35714
cell 61	59	59	1
cell 62	87	71	1.22535
cell 63	71	65	1.09231
cell 64	86	63	1.36508
cell 65	187	199	0.939698
cell 66	101	115	0.878261
cell 67	61	80	0.7625
cell 68	173	186	0.930108
cell 69	49	57	0.859649
cell 70	63	59	1.0678
cell 71	41	42	0.97619
cell 72	40	44	0.909091
cell 73	65	56	1.16071
cell 74	55	53	1.03774
cell 75	21	36	0.583333
cell 76	94	118	0.79661
cell 77	113	108	1.0463
cell 78	115	129	0.891473
cell 79	72	82	0.878049
cell 80	110	109	1.00917
cell 81	36	61	0.590164
		AVER	0.988339				1.50748
		SD	0.194307				0.389296
