# Supplementary material for: Tension-sensitive LINC-RhoA signaling prevents chromatin bridge breakage in cytokinesis
Source: EMBO J. 2025 Sep 9;44(20):5834–59. doi: 10.1038/s44318-025-00565-3 (PMC12528419; doi:10.1038/s44318-025-00565-3)
Supplement: Supplementary file 27 — Source data Fig. 5 [file 44318_2025_565_MOESM27_ESM.zip › Figure 5/5X/5X_numerical_loose bridges.xlsx]

## Sheet: Sheet1
Fig. 5X
frequency of intact loose chromatin bridges
	control	siSun1/2	siNesprin-2	RhoAi
	1 in 60	5 in 20	13 in 37	1 in 11
	1 in 58	4 in 21	8 in 28	1 in 16
	2 in 70	5 in 18	5 in 18	1 in 28
		6 in 22	7 in 30	1 in 12
		4 in 12		0 in 7
		7 in 20
		6 in 25
		6 in 23
		4 in 26
	%	%	%	%
	1.6	25	35.1	9
	1.7	19.04	28.6	6.25
	2.85	27.77	27.8	3.57
		27.27	23.33	8.3
		33.33		0
		35
		24
		26.1
		15.38
AVERAGE	2.05	25.8767	28.7075	5.424
SD	0.694622	6.18035	4.85169	3.69454
	n= 188	n= 138	n= 113	n= 74
