# Supplementary material for: Tension-sensitive LINC-RhoA signaling prevents chromatin bridge breakage in cytokinesis
Source: EMBO J. 2025 Sep 9;44(20):5834–59. doi: 10.1038/s44318-025-00565-3 (PMC12528419; doi:10.1038/s44318-025-00565-3)
Supplement: Supplementary file 27 — Source data Fig. 5 [file 44318_2025_565_MOESM27_ESM.zip › Figure 5/5Y/5Y_numerical_actin patches.xlsx]

## Sheet: Sheet1
Fig. 5Y
actin patches fluorescence intensity
					set to 1
	control	siSun1/2	siNesprin-2		control	siSun1/2	siNesprin-2
patch1	90	154.23	26.65		0.804841	1.37923	0.238322
patch2	91.8	9.81	26.93		0.820938	0.0877277	0.240826
patch3	60.2	21.54	13.12		0.538349	0.192625	0.117328
patch4	54.4	38.84	9.7		0.486482	0.347334	0.086744
patch5	126.3	66.25	13.05		1.12946	0.592453	0.116702
patch6	91.4	12.91	25.02		0.817361	0.11545	0.223746
patch7	100.68	7.52	5.17		0.900349	0.067249	0.0462337
patch8	110.27	11.79	36.65		0.986109	0.105434	0.327749
patch9	80.64	65.18	13.96		0.721138	0.582884	0.12484
patch10	104.89	16.6	6.93		0.937998	0.148448	0.0619728
patch11	80.41	27.47	13.45		0.719081	0.245655	0.120279
patch12	94.3	9.1	11.6		0.843295	0.0813784	0.103735
patch13	122	15.04	23.24		1.09101	0.134498	0.207828
patch14	129.56	5.69	14.43		1.15861	0.0508838	0.129043
patch15	170.39	8.58	22.25		1.52374	0.0767282	0.198975
patch16	161.71	7.68	26.33		1.44612	0.0686798	0.235461
patch17	113	18.52	18.94		1.01052	0.165618	0.169374
patch18	110.3	9.71	24.16		0.986378	0.0868334	0.216055
patch19	127.42	10.24	41		1.13948	0.091573	0.36665
patch20	120.5	11.25	33.73		1.07759	0.100605	0.301637
patch21	92.31	12.18	22.68		0.825499	0.108922	0.20282
patch22	117.4	9.18	22.63		1.04987	0.0820938	0.202373
patch23	135	8.12	25.25		1.20726	0.0726146	0.225803
patch24	105	9.53	14.02		0.938981	0.0852237	0.125376
patch25	95.4	14.78	48.69		0.853132	0.132173	0.435419
patch26	126.1	11.21	34.79		1.12767	0.100247	0.311116
patch27	134.8	7.7	12.26		1.20547	0.0688586	0.109637
patch28	112.9	6.75	25.58		1.00963	0.0603631	0.228754
patch29	134.9	43.52	28.52		1.20637	0.389185	0.255045
patch30	118.1	32.45	30.34		1.05613	0.29019	0.271321
patch31	137	47.69	11.17		1.22515	0.426476	0.0998897
patch32	134	9.83	15.89		1.19832	0.0879065	0.142099
patch33	111.3	132.63	18.95		0.99532	1.18607	0.169464
patch34	88.8	132.95	33.43		0.79411	1.18893	0.298954
patch35	135	112.78	24.78		1.20726	1.00856	0.2216
patch36	118	105.9	36.36		1.05524	0.94703	0.325156
patch37	148	17.43	31.49		1.32352	0.155871	0.281605
patch38	121.6	8.26	31.81		1.08743	0.0738665	0.284467
patch39	112	8.05	20.5		1.00158	0.0719886	0.183325
patch40	68	4.4	13.77		0.608102	0.0393478	0.123141
patch41	89	130.28	7.9		0.795899	1.16505	0.0706472
patch42	121.8	67.5	30.59		1.08922	0.603631	0.273557
patch43		71.49	11.27			0.639312	0.100784
patch44		64.4	11.83			0.575909	0.105792
patch45		25.21	14.2			0.225445	0.126986
patch46		12.02	32.39			0.107491	0.289653
patch47		33.51	25.17			0.299669	0.225087
patch48		39.03	26.79			0.349033	0.239574
patch49		56.22	25.09			0.502757	0.224372
patch50		18.96	19.19			0.169553	0.17161
patch51		10.11	22.82			0.0904105	0.204072
patch52		9.07	15.94			0.0811101	0.142546
patch53		17.16	9.72			0.153456	0.0869229
patch54		30.7	25.2			0.27454	0.225356
patch55		12.34	13.93			0.110353	0.124572
patch56		17.5	17.62			0.156497	0.15757
patch57			28.86				0.258086
patch58			22.35				0.199869
AVERAGE	111.823	33.5498	21.8979		1	0.300025	0.195826
SD	24.8474	38.0005	9.27337		0.222202	0.339826	0.0829288
