# Supplementary material for: Tension-sensitive LINC-RhoA signaling prevents chromatin bridge breakage in cytokinesis
Source: EMBO J. 2025 Sep 9;44(20):5834–59. doi: 10.1038/s44318-025-00565-3 (PMC12528419; doi:10.1038/s44318-025-00565-3)
Supplement: Supplementary file 27 — Source data Fig. 5 [file 44318_2025_565_MOESM27_ESM.zip › Figure 5/5Z/5Z_numerical_broken bridges.xlsx]

## Sheet: Sheet1
Fig. 5Z
frequency of broken chromatin bridges
	control	siSun1/2	siNesprin-2
	2 in 24	3 in 20	7 in 37
	2 in 25	5 in 21	4 in 28
	1 in 23	3 in 18	4 in 18
	1 in 23	4 in 22	5 in 30
		3 in 12	5 in 25
		4 in 20
		4 in 25
		3 in 23
		5 in 26
	%	%	%
	8.3	15	18.9
	8	23.8	14.28
	4.3	16.66	22.2
	4.34	18.18	16.66
		25	25
		20
		16
		13
		19.23
AVERAGE	6.235	18.5411	19.408
SD	2.2147	3.95831	4.27702
	n= 95	n= 138	n= 138
