# Supplementary material for: Tension-sensitive LINC-RhoA signaling prevents chromatin bridge breakage in cytokinesis
Source: EMBO J. 2025 Sep 9;44(20):5834–59. doi: 10.1038/s44318-025-00565-3 (PMC12528419; doi:10.1038/s44318-025-00565-3)
Supplement: Supplementary file 28 — Source data Fig. 6 [file 44318_2025_565_MOESM28_ESM.zip]

Archive with 43 entries (22 files):
- Figure 6/
- Figure 6/6A/
- Figure 6/6A/6A_microscopy.tif
- Figure 6/6B/
- Figure 6/6B/6B_microscopy.tif
- Figure 6/6C/
- Figure 6/6C/6C_numerical_RhoA.xlsx
- Figure 6/6D/
- Figure 6/6D/6D.tif
- Figure 6/6D/RhoA/
- Figure 6/6D/RhoA/RhoA_marker.tif
- Figure 6/6D/RhoA/RhoA_western.tif
- Figure 6/6D/α-tubulin/
- Figure 6/6D/α-tubulin/a-tubulin_marker.tif
- Figure 6/6D/α-tubulin/a-tubulin_western.tif
- Figure 6/6E/
- Figure 6/6E/6E_numerical_actin patches.xlsx
- Figure 6/6F/
- Figure 6/6F/6F_numerical_broken bridges.xlsx
- Figure 6/6H/
- Figure 6/6H/6H_numerical_nuclear chromatin shape.xlsx
- Figure 6/6I/
- Figure 6/6I/6I_numerical_Sun2 nuclear lines.xlsx
- Figure 6/6J/
- Figure 6/6J/6J_numerical_loose bridges.xlsx
- Figure 6/6K/
- Figure 6/6K/6K_microscopy.tif
- Figure 6/6L/
- Figure 6/6L/6L_numerical_actin patches.xlsx
- Figure 6/6M/
- Figure 6/6M/6M_numerical_broken bridges.xlsx
- Figure 6/6N/
- Figure 6/6N/6N_microscopy.tif
- Figure 6/6O/
- Figure 6/6O/6O_microscopy.tif
- Figure 6/6P/
- Figure 6/6P/6P_numerical_nuclear chromatin shape.xlsx
- Figure 6/6Q/
- Figure 6/6Q/6Q_numerical_loose bridges.xlsx
- Figure 6/6R/
- Figure 6/6R/6R_numerical_Nesprin-2.xlsx
- Figure 6/6S/
- Figure 6/6S/6S_numerical_actin patches.xlsx
