# Supplementary material for: Tension-sensitive LINC-RhoA signaling prevents chromatin bridge breakage in cytokinesis
Source: EMBO J. 2025 Sep 9;44(20):5834–59. doi: 10.1038/s44318-025-00565-3 (PMC12528419; doi:10.1038/s44318-025-00565-3)
Supplement: Supplementary file 28 — Source data Fig. 6 [file 44318_2025_565_MOESM28_ESM.zip › Figure 6/6C/6C_numerical_RhoA.xlsx]

## Sheet: Sheet1
Fig. 6C
RhoA localization at the bases of the intercellular canals
					set to 1
	control	siSun1/2	siSun1/2 intact bridges		control	siSun1/2	siSun1/2 intact bridges
patch 1	17.11	17.72	3.32		0.730942	0.757006	0.141832
patch 2	24.1	18.68	3.52		1.02956	0.798018	0.150376
patch 3	18.21	2.59	2.04		0.777935	0.110646	0.0871497
patch 4	18.24	2.94	1.42		0.779216	0.125598	0.060663
patch 5	21.25	0.81	3.15		0.907804	0.0346036	0.134569
patch 6	39.47	2.04	4.77		1.68617	0.0871497	0.203776
patch 7	19.47	3.63	3.13		0.831762	0.155075	0.133715
patch 8	30.76	1.88	6.44		1.31407	0.0803144	0.27512
patch 9	30.71	1.57	4.36		1.31194	0.0670711	0.186261
patch 10	22.52	8.02	4.29		0.962058	0.342618	0.183271
patch 11	16.04	2.67	3.52		0.685232	0.114064	0.150376
patch 12	16.1	1.93	1.34		0.687795	0.0824504	0.0572454
patch 13	25.68	9.12	3.06		1.09705	0.38961	0.130725
patch 14	15.14	3.94	5.7		0.646784	0.168319	0.243506
patch 15	23.52	14.53	2.13		1.00478	0.620728	0.0909945
patch 16	27.57	19.66	1.38		1.1778	0.839884	0.0589542
patch 17	27.51	1.54	0.85		1.17523	0.0657895	0.0363124
patch 18	18.38	2.18	4.97		0.785197	0.0931306	0.212321
patch 19	20.53	5.98	6.49		0.877045	0.255468	0.277256
patch 20	39.76	2.3	5.32		1.69855	0.098257	0.227273
patch 21	20	2.99	2.79		0.854404	0.127734	0.11919
patch 22	20.3	4.37	1.9		0.86722	0.186688	0.0811688
patch 23	26.25	1.74	2.47		1.1214	0.0743336	0.105519
patch 24	19.54	5.11	2.59		0.834752	0.218301	0.110646
patch 25	24.47	11.45	1.53		1.04536	0.489149	0.0653623
patch 26	18.48	14.79	2.86		0.789469	0.631835	0.12218
patch 27	15.72	3.55	2.33		0.671561	0.151658	0.0995386
patch 28	24.51	4.65	0.76		1.04707	0.19865	0.0324675
patch 29	29.82	2.55	2.42		1.27392	0.108937	0.103383
patch 30	30.63	3.7	4.42		1.30852	0.158066	0.188824
patch 31	26.62	1.11	2.5		1.13721	0.0474197	0.106801
patch 32	19.21	0.76	4.2		0.820655	0.0324675	0.179426
patch 33	28.77	13.88	5.92		1.22906	0.59296	0.252905
patch 34	20.7	2.21	4.48		0.884308	0.0944122	0.191388
patch 35	19.12	3.69	3.01		0.81681	0.157638	0.128589
patch 36	19.15	4.7	1.89		0.818091	0.200786	0.0807416
patch 37	21.51	2.61	6.76		0.918911	0.1115	0.28879
patch 38	36.94	5.08	6.28		1.57808	0.21702	0.268284
patch 39	21.53	9.15	6.61		0.919766	0.390892	0.282382
patch 40	20.19	8.94	3.55		0.86252	0.381921	0.151658
patch 41	28.15	0.61	2		1.20257	0.0260595	0.0854409
patch 42	21.43	2.07	2.99		0.915493	0.0884313	0.127734
patch 43	21.44	0.85	2.67		0.915921	0.0363124	0.114064
patch 44		1	5.52			0.0427204	0.235817
patch 45		1.51	3.2			0.0645079	0.136705
patch 46		3.73	3.93			0.159347	0.167891
patch 47		9	1.91			0.384484	0.081596
patch 48		3.92	3.6			0.167464	0.153794
patch 49		3.66	4.23			0.156357	0.180707
patch 50		0.89	5.6			0.0380212	0.239234
patch 51		2.1				0.0897129
patch 52		4.68				0.199932
patch 53		0.92				0.0393028
patch 54		0.69				0.0294771
patch 55		2.47				0.105519
patch 56		1.52				0.0649351
patch 57		4.15				0.17729
patch 58		5.59				0.238807
patch 59		1.07				0.0457109
patch 60		2.31				0.0986842
patch 61		3.4				0.145249
patch 62		4.7				0.200786
patch 63		4.26				0.181989
patch 64		3.92				0.167464
patch 65		7.94				0.3392
patch 66		1.66				0.0709159
patch 67		5.82				0.248633
patch 68		6.46				0.275974
AVER	23.4081	4.73029	3.5224		1	0.20208	0.150478
SD	6.07736	4.4485	1.63001		0.259626	0.190042	0.0696348
