# Supplementary material for: Tension-sensitive LINC-RhoA signaling prevents chromatin bridge breakage in cytokinesis
Source: EMBO J. 2025 Sep 9;44(20):5834–59. doi: 10.1038/s44318-025-00565-3 (PMC12528419; doi:10.1038/s44318-025-00565-3)
Supplement: Supplementary file 28 — Source data Fig. 6 [file 44318_2025_565_MOESM28_ESM.zip › Figure 6/6E/6E_numerical_actin patches.xlsx]

## Sheet: Sheet1
Fig. 6E
actin patch fluorescence, GFP-positive cells
						set to 1
	control GFP	GFP + siSun1/2	control GFP:RhoA-G14V	GFP:RhoA-G14V + siSun1/2		control GFP	GFP + siSun1/2	control GFP:RhoA-G14V	GFP:RhoA-G14V + siSun1/2
patch1	112.75	33.22	122.96	98.12		1.06392	0.313466	1.16026	0.925868
patch2	110.09	22.67	123.53	116.06		1.03882	0.213916	1.16564	1.09515
patch3	84.81	48.38	126.67	165.83		0.800274	0.456517	1.19527	1.56478
patch4	96.19	15.7	120.08	113.5		0.907656	0.148146	1.13308	1.07099
patch5	109.8	42.61	88.51	104.96		1.03608	0.402071	0.835187	0.990411
patch6	92.26	31.54	105.65	166.06		0.870572	0.297614	0.996921	1.56695
patch7	98.77	66.91	109.98	151.9		0.932001	0.631368	1.03778	1.43334
patch8	80.56	54.9	96.95	154.87		0.76017	0.518041	0.914828	1.46137
patch9	121.59	78.53	113.23	122.05		1.14733	0.741015	1.06845	1.15167
patch10	100.66	86.74	107.43	125.18		0.949835	0.818485	1.01372	1.18121
patch11	105.48	73.28	109.54	127.48		0.995317	0.691476	1.03363	1.20291
patch12	131.58	23.84	91.11	92.52		1.2416	0.224956	0.859721	0.873026
patch13	96.82	66.19	95.31	103.79		0.913601	0.624574	0.899352	0.97937
patch14	101.91	38.04	94.94	133.39		0.961631	0.358948	0.895861	1.25868
patch15	107.24	70.78	99.76	90.65		1.01192	0.667885	0.941343	0.85538
patch16	103.71	36.16	127.23	119.22		0.978615	0.341209	1.20055	1.12497
patch17	119.72	18.12	94.3	117.08		1.12969	0.170982	0.889822	1.10478
patch18	103.83	17.35	100.92	129.17		0.979748	0.163716	0.952289	1.21886
patch19	130.25	25.46	97.14	126.31		1.22905	0.240243	0.91662	1.19187
patch20	110.12	23.42	92.34	135.78		1.0391	0.220993	0.871327	1.28123
patch21	96.77	20.95	95.4	112.06		0.913129	0.197686	0.900202	1.05741
patch22	91.4	22.05	128.72	107.94		0.862457	0.208065	1.21461	1.01853
patch23	125.06	44.19	105.75	101.09		1.18008	0.41698	0.997865	0.953893
patch24	101.64	39.61	120.84	105.39		0.959083	0.373763	1.14026	0.994468
patch25	90.42	15.4	95.25	73.02		0.85321	0.145316	0.898786	0.689022
patch26	113.28	7.51	108.3	102.2		1.06892	0.0708649	1.02193	0.964367
patch27	110.51	37.88	125.65	104.82		1.04278	0.357439	1.18564	0.98909
patch28	129.5	28.72	100.08	91.16		1.22197	0.271004	0.944363	0.860193
patch29	88.32	56.16	95.75	75.73		0.833394	0.52993	0.903504	0.714594
patch30	91.75	35.09	99.43	101.39		0.86576	0.331112	0.938229	0.956724
patch31	101.44	45.12	115.89	97.33		0.957196	0.425756	1.09355	0.918413
patch32	112.86	22.29	107.24	105.31		1.06496	0.21033	1.01192	0.993713
patch33	107.17	38.66	103.15	96.25		1.01126	0.364799	0.973331	0.908222
patch34	113.52	33.28	106.1	74.71		1.07118	0.314033	1.00117	0.704969
patch35	115.57	17.24	93.86	80.85		1.09053	0.162678	0.88567	0.762907
patch36	89.15	15.87	103.79	89.5		0.841226	0.149751	0.97937	0.844529
patch37	109.25	24.99	126.49	72.19		1.03089	0.235808	1.19357	0.68119
patch38	94.18	53.09	99.07	92.05		0.88869	0.500961	0.934832	0.868591
patch39	115.44	70.23	90.43	113.51		1.0893	0.662696	0.853304	1.07109
patch40	123.68	46.88	94.12	101.82		1.16705	0.442363	0.888124	0.960781
patch41		40.98	124.97	91.33			0.38669	1.17923	0.861797
patch42		20.02	101.62	116.99			0.18891	0.958894	1.10393
patch43		26.19	116.18	118.97			0.247131	1.09628	1.12261
patch44		32.75	98.13	113.69			0.309032	0.925962	1.07279
patch45		12.05	85.83	105.17			0.113705	0.809898	0.992392
patch46		49.96	99.19	107.42			0.471426	0.935964	1.01362
patch47		30.06	125.52	116.22			0.283648	1.18442	1.09666
patch48		42.26	113.15	80.7			0.398769	1.06769	0.761491
patch49		76.9	122.43	90.6			0.725634	1.15526	0.854909
patch50		16.31	116.79	86.92			0.153902	1.10204	0.820184
patch51		8.06	105.37	89.38			0.0760548	0.994279	0.843397
patch52		30.36	93.89	111.18			0.286479	0.885953	1.0491
patch53		46.78	97.16	86.42			0.44142	0.916809	0.815466
patch54		49.52	107.99	100.03			0.467275	1.019	0.943891
patch55		36.85	128.19	87.16			0.347719	1.20961	0.822448
patch56		15.41		95.65			0.14541		0.902561
patch57		34.65		82.84			0.32696		0.781685
patch58		23.85		92.13			0.22505		0.869346
patch59		25.42					0.239865
AVER	105.976	36.7361	106.715	106.294		1	0.346645	1.00697	1.003
SD	12.8702	19.0794	12.343	21.3195		0.121444	0.180034	0.11647	0.201172
