# Supplementary material for: Tension-sensitive LINC-RhoA signaling prevents chromatin bridge breakage in cytokinesis
Source: EMBO J. 2025 Sep 9;44(20):5834–59. doi: 10.1038/s44318-025-00565-3 (PMC12528419; doi:10.1038/s44318-025-00565-3)
Supplement: Supplementary file 28 — Source data Fig. 6 [file 44318_2025_565_MOESM28_ESM.zip › Figure 6/6F/6F_numerical_broken bridges.xlsx]

## Sheet: Sheet1
Fig. 6F
broken chromatin bridges, GFP-positive cells
	control GFP		GFP + siSun1/2		control GFP:RhoA-G14V		GFP:RhoA-G14V + siSun1/2
	1 in 20		6 in 32		1 in 19		1 in 14
	1 in 20		3 in 20		2 in 25		2 in 20
	1 in 20		5 in 21		0 in 17		2 in 14
	2 in 27				0 in 22		0 in 14
	1 in 21						1 in 23
	0 in 17
	%		%		%		%
	5		18.75		5.26		7.1
	5		15		8		10
	5		23.8		0		14.28
	7.4				0		0
	4.76						4.3
	0
AVER	4.52667		19.1833		3.315		7.136
SD	2.42789		4.41597		3.98793		5.43613
	n=125		n=73		n=83		n=85
