# Supplementary material for: Tension-sensitive LINC-RhoA signaling prevents chromatin bridge breakage in cytokinesis
Source: EMBO J. 2025 Sep 9;44(20):5834–59. doi: 10.1038/s44318-025-00565-3 (PMC12528419; doi:10.1038/s44318-025-00565-3)
Supplement: Supplementary file 28 — Source data Fig. 6 [file 44318_2025_565_MOESM28_ESM.zip › Figure 6/6H/6H_numerical_nuclear chromatin shape.xlsx]

## Sheet: Sheet1
Fig. 6H
nuclear chromatin shape
	no bridges				control GFP intact DNA bridges				GFP + siNesprin-2 intact bridges				CB + siNesprin-2 intact bridges				CH* + siNesprin-2 intact bridges
	x	y	x/y		x	y	x/y		x	y	x/y		x	y	x/y		x	y	x/y
cell 1	12.44	10.18	1.222		14.64	8.7	1.68276		9	9.84	0.914634		11.26	9.28	1.21336		13.22	11.13	1.18778
cell 2	8.82	10.62	0.830508		12.03	12.53	0.960096		11.54	7.77	1.4852		10.04	8.33	1.20528		17.51	10.66	1.64259
cell 3	11.9	9.4	1.26596		11.78	9.17	1.28462		12.33	12.33	1		10.46	10.51	0.995243		10.78	14.86	0.725437
cell 4	14.92	12.2	1.22295		10.57	9.16	1.15393		13.36	11.35	1.17709		15.96	12.32	1.29545		15.41	8.67	1.77739
cell 5	8.35	9.85	0.847716		11.3	9.61	1.17586		13.08	12.49	1.04724		12.71	11.74	1.08262		16.81	9.44	1.78072
cell 6	10.55	11.82	0.892555		11.55	7.89	1.46388		13.68	10.01	1.36663		10.41	10.91	0.95417		11.59	12.25	0.946122
cell 7	9.85	11.7	0.84188		12.31	12.22	1.00736		16.16	15.92	1.01508		13.31	12.31	1.08123		14.26	11.04	1.29167
cell 8	9.07	8.99	1.0089		15.62	12.98	1.20339		16.07	13.84	1.16113		16.72	11.06	1.51175		16.69	15.68	1.06441
cell 9	9.94	8.59	1.15716		9.71	11.03	0.880326		16.55	9.5	1.74211		12.79	12.95	0.987645		14.46	11.16	1.2957
cell 10	10.31	11.48	0.898084		10.79	10.49	1.0286		14.73	10.05	1.46567		10.16	6.66	1.52553		12.24	9.45	1.29524
cell 11	15.16	12.32	1.23052		13.61	8.27	1.64571		13.81	12.7	1.0874		11.33	8.35	1.35689		11.76	10.81	1.08788
cell 12	13.71	15.86	0.864439		12.99	9.36	1.38782		16.32	9.21	1.77199		12.9	14.25	0.905263		10.7	11.75	0.910638
cell 13	11.06	11.14	0.992819		18.37	11.46	1.60297		13.82	10.38	1.33141		19.73	9.73	2.02775		21.04	10.72	1.96269
cell 14	13.15	11.02	1.19328		18.62	13.75	1.35418		12.97	10.49	1.23642		12.7	10.42	1.21881		11.14	9.34	1.19272
cell 15	13.71	15.32	0.894909		12.39	10.28	1.20525		12.55	12.61	0.995242		13.32	12.23	1.08913		11.38	12.09	0.941274
cell 16	12.92	16.22	0.796547		12.8	10.54	1.21442		11.4	11.27	1.01154		16.96	15	1.13067		13.04	13.1	0.99542
cell 17	19.24	17.94	1.07246		13.36	9.85	1.35635		11.44	12.93	0.884764		22.38	12.25	1.82694		14.73	11	1.33909
cell 18	12.46	14.49	0.859903		13.5	9.51	1.41956		14.12	10.98	1.28597		15.77	12.02	1.31198		11.15	11.18	0.997317
cell 19	16.18	20.33	0.795868		10.55	11.91	0.88581		11.16	11	1.01455		14.35	7.88	1.82107		12.57	14.22	0.883966
cell 20	15.9	13.6	1.16912		9.92	10.01	0.991009		11.34	10.16	1.11614		14.04	7.66	1.8329		13.22	10.53	1.25546
cell 21	19.04	17.6	1.08182		14.66	10.56	1.38826		12.48	11.49	1.08616		12.44	13.58	0.916053		12.42	11.77	1.05523
cell 22	17.14	17.83	0.961301		16.22	10.02	1.61876		8.31	13.12	0.633384		14.45	12.58	1.14865		15.26	8.52	1.79108
cell 23	14.33	17.87	0.801903		15.73	12.21	1.28829		12.94	10.15	1.27488		9.74	6.76	1.44083		15.69	11.74	1.33646
cell 24	18.78	17.96	1.04566		15.73	14.16	1.11088		10.94	11.31	0.967286		10.01	7.96	1.25754		10.3	8.2	1.2561
cell 25	11.66	13.02	0.895545		14	13.9	1.00719		12.96	14.55	0.890722		15.12	9.83	1.53815		13.93	17.1	0.81462
cell 26	14.69	13.38	1.09791		14.68	9.69	1.51496		16.31	14.16	1.15184		13.76	9.95	1.38291		16.26	15.52	1.04768
cell 27	14.73	17.13	0.859895		11.67	10.33	1.12972		14.15	11.56	1.22405		14.18	11.1	1.27748		12.86	10.75	1.19628
cell 28	17.4	16.78	1.03695		10.45	11.11	0.940594		13.31	11.9	1.11849		10.19	9.13	1.1161		12.16	11	1.10545
cell 29	14.15	12.53	1.12929		23.86	13.95	1.71039		11.37	13.24	0.858761		13.08	14.01	0.933619		14.84	11.61	1.27821
cell 30	14.47	12.37	1.16977		21.02	14.17	1.48342		13.04	12.43	1.04907		20.88	8.61	2.42509		17.08	15.23	1.12147
cell 31	12.04	10.59	1.13692		13.55	10.92	1.24084		13.17	9.84	1.33841		19.92	7.49	2.65955		12.49	12.9	0.968217
cell 32	13.78	9.96	1.38353		13.36	13.1	1.01985		10.46	12.04	0.868771		15.41	10.54	1.46205		13.85	13.29	1.04214
cell 33	14.93	12.92	1.15557		11.88	16.06	0.739726		12.64	11.89	1.06308		14.33	12.39	1.15658		11.14	13.24	0.84139
cell 34	14.69	12.05	1.21909		17.1	13.24	1.29154		12.52	15.09	0.829689		11.36	8.54	1.33021		15.84	14.89	1.0638
cell 35	10.57	14.84	0.712264		16.15	7.21	2.23994		14.22	11.62	1.22375		12.33	11.37	1.08443		15.66	14.46	1.08299
cell 36	14.39	10.82	1.32994		12.63	9.92	1.27319		12.88	13.39	0.961912		13.03	10.04	1.29781		13.32	10.03	1.32802
cell 37	15.81	11.45	1.38079		12.91	12.2	1.0582		16.03	12.43	1.28962		13.86	12.11	1.14451		14.28	16.1	0.886957
cell 38	12.49	16.84	0.741686		13.43	11.58	1.15976		8.83	9.79	0.901941		15.53	14.21	1.09289		12.2	19.51	0.62532
cell 39	13.42	13.62	0.985316		19.85	12.54	1.58293		13.3	8.12	1.63793		17.41	10.72	1.62407		14.72	16.94	0.868949
cell 40	16.72	12.08	1.38411		16.65	14.24	1.16924		14.36	10.66	1.34709		12.97	10.82	1.19871		9.66	15.47	0.624434
cell 41	11.82	15.23	0.7761		7.66	8.55	0.895906		13.73	11.63	1.18057		12.31	11.54	1.06672		14.23	10.25	1.38829
cell 42	12.9	14.63	0.88175		7.05	8.47	0.832349		14.44	12.41	1.16358		13.1	10.51	1.24643		10.73	10.46	1.02581
cell 43	13.83	16.41	0.842779		18.91	12.05	1.56929		11.62	13.32	0.872372		11.14	10.9	1.02202		15.16	8.53	1.77726
cell 44	13.66	13.9	0.982734		15.59	12.24	1.27369		14.94	10.92	1.36813		12.14	8.73	1.39061		12.28	13.45	0.913011
cell 45	11.81	13.71	0.861415		10.82	13.69	0.790358		13.99	12.82	1.09126		13.45	10.42	1.29079		13.84	10.32	1.34109
cell 46	12.35	11.33	1.09003		11.53	17.23	0.669182		19.6	9.38	2.08955		10.14	10.22	0.992172		16.76	13.17	1.27259
cell 47	11.84	18.53	0.638964		14.84	11.74	1.26405		14.75	10.47	1.40879		12.72	9.84	1.29268		16.24	14.85	1.0936
cell 48	15.52	10.9	1.42385		19.27	8.46	2.27778		10.63	14.29	0.743877		11.98	10.53	1.1377		15.32	13.24	1.1571
cell 49	13.85	10.77	1.28598		13.32	11.71	1.13749		11.11	12.06	0.921227		14.78	9.95	1.48543		8.54	8.81	0.969353
cell 50	9.99	14.94	0.668675		12.4	8.33	1.4886		11.82	11.41	1.03593		11.98	10.56	1.13447		12.44	12.13	1.02556
cell 51	12.33	15.99	0.771107		10.49	10.09	1.03964		9.61	8.81	1.09081		18.7	5.35	3.49533		13.01	12.64	1.02927
cell 52	13.72	10.37	1.32305		12.74	9.11	1.39846		10.39	12.36	0.840615		12.43	9.48	1.31118		14.92	7.79	1.91528
cell 53	15.04	14.28	1.05322		13.36	8.76	1.52511		9.99	13.21	0.756245		16.19	12.07	1.34134		11.53	13.55	0.850923
cell 54	10.44	11.85	0.881013		15.59	8.33	1.87155		12.24	10.01	1.22278		15.14	9.34	1.62099		10.91	13.49	0.808747
cell 55	10.06	15.73	0.639542		16.22	13.17	1.23159		10.65	9.5	1.12105		10.71	11.04	0.970109		11.6	10.7	1.08411
cell 56	13.1	7.72	1.69689		15.63	9.63	1.62305		12.25	13.74	0.891557		12.11	9.86	1.22819		11.23	8.93	1.25756
cell 57	14.65	13.97	1.04868		16.92	13.56	1.24779		14.83	13.85	1.07076		12.32	11.82	1.0423		9.98	10.76	0.927509
cell 58	16.09	12.34	1.30389		19.23	14.54	1.32256		11.62	13.14	0.884323		13.86	8.99	1.54171		11.59	13.65	0.849084
cell 59	16.05	15.42	1.04086		10.87	10.6	1.02547		13.04	17.53	0.743868		12.99	8.79	1.47782		12.31	10.98	1.12113
cell 60	13.71	9.79	1.40041		11.77	9.98	1.17936		11.73	11.95	0.98159		18.33	10.72	1.70989		11.51	11.73	0.981245
cell 61	15.1	14.74	1.02442		13.98	14.2	0.984507		10.02	10.08	0.994048		16.54	9.28	1.78233		9.81	13.52	0.725592
cell 62	14.34	10.65	1.34648		14.16	19.36	0.731405		14.56	11.8	1.2339		11.86	9.38	1.26439		9.51	5.87	1.6201
cell 63	12.51	16.12	0.776055		12.96	10.46	1.23901		11.51	11.09	1.03787		12.22	8.7	1.4046		11.68	11.51	1.01477
cell 64	13.48	11.14	1.21005		12.26	11.29	1.08592		9.57	8.49	1.12721		12.45	9.04	1.37721		12.63	13.6	0.928676
cell 65	10.54	12.54	0.84051		18.62	12.3	1.51382		9.51	7.56	1.25794		11.73	10.25	1.14439		13.32	8.09	1.64648
cell 66	12.28	11.38	1.07909		13.82	13.62	1.01468		16.28	13.92	1.16954		12.74	10.26	1.24172		12.1	11.61	1.0422
cell 67	14.58	16.07	0.907281		12.01	15.71	0.764481		14.78	11.8	1.25254		14.83	9.52	1.55777		10.5	10.78	0.974026
cell 68	12.93	15.81	0.817837		12.63	12.96	0.974537		16.32	11.39	1.43284		16.53	8.59	1.92433		12.02	13.74	0.874818
cell 69	13.55	11.96	1.13294		13.39	9.48	1.41245		13.71	12.37	1.10833		13.3	15.65	0.84984		16.91	11.6	1.45776
cell 70	7.89	8.43	0.935943		13.28	11.82	1.12352		15.42	11.83	1.30347		11.32	12.52	0.904153		11.11	11.69	0.950385
cell 71	12.09	12.64	0.956487		13.15	9.82	1.3391		10.92	12.61	0.865979		11.7	14.8	0.790541		11.53	10.96	1.05201
cell 72	9.71	10.04	0.967131		12.87	10.05	1.2806		12.03	9.2	1.30761		17.37	8.01	2.16854		12.38	12.9	0.95969
cell 73	14.89	15.21	0.978961		14.53	11.4	1.27456		13.85	9.98	1.38778		14.58	9.05	1.61105		15.28	8.7	1.75632
cell 74	11.09	16.78	0.660906		11.95	12.95	0.92278		9.36	11.09	0.844004		13.1	9.35	1.40107		9.2	11.75	0.782979
cell 75	8.51	11.13	0.7646		11.86	10.17	1.16618		12.23	10.93	1.11894		13.09	9.97	1.31294		10.88	10.16	1.07087
cell 76	12.25	14.82	0.826586		10.06	10.5	0.958095		9.46	10.27	0.92113		15.07	11.38	1.32425		10.15	11.77	0.862362
cell 77	14.06	16.61	0.846478		11.95	9.79	1.22063		12.79	10.42	1.22745		14.26	14.46	0.986169		10.78	10.82	0.996303
cell 78	14	14.56	0.961538		15.1	13.76	1.09738		15.28	11.71	1.30487		12.78	10.17	1.25664		9.4	8.15	1.15337
cell 79	17.38	14.89	1.16723		13.96	10.14	1.37673		12.93	13.33	0.969992		14.23	9.72	1.46399		9.83	8.49	1.15783
cell 80	15.74	13.28	1.18524		13.24	11.78	1.12394		13.94	10.37	1.34426		11.35	10.63	1.06773		11.81	8.1	1.45802
cell 81	18.27	15.28	1.19568		13.09	10.18	1.28585		15.76	14.05	1.12171		10.81	10.1	1.0703		11.93	14.67	0.813224
cell 82	12.92	13.93	0.927495		14.28	11.22	1.27273		11.03	9.97	1.10632		16.68	11.77	1.41716		10.88	8.59	1.26659
cell 83	11.81	14.04	0.841168		13.26	10.69	1.24041		9.34	9.55	0.97801		13.39	9.68	1.38326		16.69	12.36	1.35032
cell 84	14.18	14.61	0.970568		18.15	13.93	1.30294		15.46	12.99	1.19015		11.7	9.81	1.19266		12.81	14.4	0.889583
cell 85	12.89	12.06	1.06882		12.03	10.83	1.1108		13.77	15.43	0.892417		12.63	10.5	1.20286		13.4	11.25	1.19111
cell 86	13.01	15.08	0.862732		16.52	9.75	1.69436		17.06	10.24	1.66602		13.65	9.86	1.38438		12.06	9.79	1.23187
cell 87	12.18	13.05	0.933333		13.74	11.27	1.21917		12.53	10.54	1.1888		13.02	9.02	1.44346		14.78	9.32	1.58584
cell 88	14.38	11.61	1.23859		8.76	14.37	0.609603		14.15	7.86	1.80025		12.48	10.27	1.21519		12.8	8.15	1.57055
cell 89	11.01	12.67	0.868982		15.87	9.84	1.6128		8.72	8.78	0.993166		12.83	10.48	1.22424		11.17	11.48	0.972997
cell 90	14.42	14.73	0.978955		14.38	11.27	1.27595		10.29	11.96	0.860368		14.57	9.92	1.46875		11.77	10.34	1.1383
cell 91	11.71	10.79	1.08526		14.73	10.9	1.35138		14.09	9.92	1.42036		12.23	11.74	1.04174		11.5	11.56	0.99481
cell 92	12.19	15.28	0.797775		14.06	12	1.17167		13.37	10.61	1.26013		11.67	9.41	1.24017		11.22	10.73	1.04567
cell 93	14.02	17.01	0.824221		10.44	14.54	0.718019		12.03	9.6	1.25313		12.63	11.68	1.08134		8.84	9.14	0.967177
cell 94	10.39	11.48	0.905052		11.94	13.74	0.868996		12.89	13.37	0.964099		11.75	13.44	0.874256		15.16	15.74	0.963151
cell 95	15.95	16.37	0.974343		14.51	9.61	1.50989		16.72	13.7	1.22044		12.36	12.6	0.980952		13.67	11.2	1.22054
cell 96	13.11	12.48	1.05048		12.12	12.55	0.965737		12.64	11.85	1.06667		10.69	4.59	2.32898		16.15	9.58	1.6858
cell 97	12.75	11.29	1.12932		12.57	9.18	1.36928		12.78	10.56	1.21023		6.97	10.93	0.637694		11.53	9.1	1.26703
cell 98	12.71	11.98	1.06093		11.58	11.86	0.976391		13.75	12.01	1.14488		11.07	8.75	1.26514		14.43	10.49	1.3756
cell 99	10.95	8.71	1.25718		13.53	10.13	1.33564		15.56	9.35	1.66417		11.6	10.92	1.06227		14.53	11.26	1.29041
cell 100	14.39	13	1.10692		12.55	9.78	1.28323		12.42	11.45	1.08472		15.39	9.16	1.68013		13.37	14.04	0.952279
cell 101	12.68	11.39	1.11326		14.59	7.25	2.01241		12.96	8.97	1.44482		12.8	9.95	1.28643		14.45	12.76	1.13245
cell 102	9.99	7.94	1.25819		15.07	8.32	1.8113		13.1	9.75	1.34359		12.85	8.89	1.44544		13.21	12.69	1.04098
cell 103	12.25	13.25	0.924528		16.18	7.45	2.17181		9.32	6.88	1.35465		10.07	9.05	1.11271		12.49	13.11	0.952708
cell 104	9.01	9.82	0.917515		14.05	8.11	1.73243						12.32	10.07	1.22344		11.57	10.91	1.06049
cell 105	12.47	10.31	1.20951		13.98	12.77	1.09475						11.13	9.76	1.14037		17.09	7.54	2.26658
cell 106	13.69	11.48	1.19251		17.44	9.43	1.84942						18.41	11.85	1.55359		7.06	10.71	0.659197
cell 107	10.43	9.99	1.04404		15.81	6.66	2.37387						18.39	12.88	1.4278		7.98	10.24	0.779297
cell 108	11.28	13.49	0.836175		10.76	8.27	1.30109						12.64	8.71	1.45121		15.42	9.96	1.54819
cell 109	13.77	12.82	1.0741		13.97	8.83	1.58211						11.95	9.36	1.27671		17.64	10	1.764
cell 110	9.9	9.5	1.04211		14.43	10.08	1.43155						12.9	9.54	1.3522		16.92	9.26	1.82721
cell 111	14.08	13.29	1.05944		15.52	9.76	1.59016						12.68	9.25	1.37081		11.84	11.55	1.02511
cell 112	12.42	13.49	0.920682		13.72	9.33	1.47053										11.89	10	1.189
cell 113	16.35	16.26	1.00554		21.33	12.55	1.6996										19.83	8.46	2.34397
cell 114	12.98	15.08	0.860743		20.49	11.92	1.71896										13.1	10.22	1.2818
cell 115	14.09	14.41	0.977793		15.06	8.93	1.68645										14.88	9.55	1.55812
cell 116	11.34	11.99	0.945788		17.55	7.02	2.5										13.19	13.24	0.996224
cell 117	19.57	15.54	1.25933		13.27	9.23	1.4377										9.24	16.92	0.546099
cell 118	11.82	10.37	1.13983		13.94	10.22	1.36399										12.3	13.24	0.929003
cell 119	13.42	17.91	0.749302		13.23	6.95	1.9036										15.36	11.53	1.33218
cell 120	11.71	10.35	1.1314		14.19	5.84	2.42979										11.3	12.34	0.915721
cell 121	13.16	12.98	1.01387		19.39	10.89	1.78053										11.82	8.5	1.39059
cell 122	10.42	8.57	1.21587		14.26	7.4	1.92703										8.26	9.33	0.885316
cell 123	10.16	10.02	1.01397		13.03	8.56	1.5222										10.65	12.1	0.880165
cell 124	11.71	10.47	1.11843		10.5	10.39	1.01059										12.11	10.81	1.12026
cell 125	10.28	10.44	0.984674		11.85	9.63	1.23053										14.64	7.03	2.0825
cell 126	12.53	10.74	1.16667		13.42	7.23	1.85615										13.52	9.58	1.41127
cell 127	11.67	10.23	1.14076		17.43	7.12	2.44803										14.07	12.95	1.08649
cell 128	11.97	12.21	0.980344		15.96	8.2	1.94634										12.29	9.26	1.32721
cell 129	12.21	12.09	1.00993		13.13	14.56	0.901786										11.86	9.43	1.25769
cell 130	9.51	11.61	0.819121		11.68	13.51	0.864545										15.42	9.06	1.70199
cell 131	12.77	12.72	1.00393		13.24	7.44	1.77957										14.25	14.8	0.962838
cell 132	13.01	12.8	1.01641		13.83	6.26	2.20927										17.57	10.11	1.73788
cell 133	12.94	12.21	1.05979		13.31	9.76	1.36373										14.51	13.92	1.04239
cell 134	12.75	12.8	0.996094		14.34	8.39	1.70918										12.06	13.99	0.862044
cell 135	13.34	16.07	0.830118		10.57	9.72	1.08745										7.79	18.25	0.426849
cell 136	16.3	12.08	1.34934		17.18	9.64	1.78216										10.5	13.35	0.786517
cell 137	12.05	12.67	0.951066		16.02	12.82	1.24961										10.25	15.41	0.665152
cell 138	10.41	9.75	1.06769		14.12	8.63	1.63615										10.8	11.28	0.957447
cell 139	13.97	13.85	1.00866		11.79	8.67	1.35986										12.25	12.47	0.982358
cell 140	15.28	13.58	1.12518		11.3	9.63	1.17342										8.66	14.06	0.615932
cell 141	13.32	15.88	0.838791		21.31	9.25	2.30378										11.9	18.29	0.650629
cell 142	14.22	12.59	1.12947		19.86	8.64	2.29861										14.18	17.81	0.796182
cell 143	13.78	14.26	0.966339		9.4	9.27	1.01402										14.76	12.77	1.15583
cell 144	11.4	11.09	1.02795		11.91	7.69	1.54876										11.68	11.45	1.02009
cell 145	12.57	13.74	0.914847		13.05	9.24	1.41234										15.81	8.94	1.76846
cell 146	12.57	11.68	1.0762		11.32	8.81	1.2849										15.21	11.94	1.27387
cell 147	12.82	10.79	1.18814														15.45	14.84	1.04111
cell 148	12.92	12.43	1.03942														13.76	12.54	1.09729
cell 149	11.91	10.91	1.09166														13.72	15.12	0.907407
cell 150	13.84	15.58	0.888318														16.97	10.57	1.60549
cell 151	14.98	13.43	1.11541														14.2	14.59	0.973269
cell 152	13.75	11.48	1.19774														9.92	18.6	0.533333
cell 153	14.53	10.83	1.34164
cell 154	9.71	10.83	0.896584
cell 155	8.89	11.77	0.75531
cell 156	9.37	10.82	0.865989
cell 157	14.12	11.97	1.17962
cell 158	16.78	14.95	1.12241
cell 159	14.25	14.82	0.961538
cell 160	13.05	12.33	1.05839
cell 161	10.8	12.87	0.839161
cell 162	10.69	8.8	1.21477
cell 163	11.65	10.39	1.12127
cell 164	10.83	12.1	0.895041
cell 165	15.05	12.62	1.19255
cell 166	12.16	11.93	1.01928
cell 167	15.66	12.73	1.23016
cell 168	14.29	11.9	1.20084
cell 169	11.42	11.24	1.01601
cell 170	13.12	14.45	0.907958
cell 171	11.23	15	0.748667
cell 172	10.45	12.4	0.842742
cell 173	16.44	15.42	1.06615
cell 174	15.48	13.57	1.14075
cell 175	13.48	13.29	1.0143
cell 176	12.19	9.26	1.31641
cell 177	14.84	14.64	1.01366
cell 178	15.4	12.22	1.26023
cell 179	13.67	14.96	0.91377
cell 180	12.35	10.85	1.13825
cell 181	15.41	11.7	1.31709
cell 182	12.02	16.45	0.730699
cell 183	13.21	12.43	1.06275
cell 184	15.83	14.44	1.09626
cell 185	13.84	13.45	1.029
cell 186	12.27	12.45	0.985542
cell 187	14.34	14.24	1.00702
cell 188	14.98	14.94	1.00268
cell 189	12.68	15.71	0.807129
cell 190	15.03	15.41	0.975341
cell 191	11.87	10.94	1.08501
cell 192	11.37	11	1.03364
cell 193	11.13	11.67	0.953728
cell 194	15.72	16.09	0.977004
cell 195	10.01	10.23	0.978495
cell 196	8.95	10.53	0.849953
cell 197	12.04	12.49	0.963971
cell 198	9.57	11.5	0.832174
cell 199	10.98	13.75	0.798545
cell 200	12.83	12.23	1.04906
cell 201	10.91	11.97	0.911445
cell 202	12.14	12.07	1.0058
cell 203	15.62	15.98	0.977472
cell 204	12.94	14.1	0.91773
cell 205	10.01	10.72	0.933769
cell 206	12.73	10.48	1.21469
AVER			1.02145				1.36422				1.15286				1.33629				1.15203
SD			0.172535				0.393311				0.250083				0.385381				0.343055
