# Supplementary material for: Tension-sensitive LINC-RhoA signaling prevents chromatin bridge breakage in cytokinesis
Source: EMBO J. 2025 Sep 9;44(20):5834–59. doi: 10.1038/s44318-025-00565-3 (PMC12528419; doi:10.1038/s44318-025-00565-3)
Supplement: Supplementary file 28 — Source data Fig. 6 [file 44318_2025_565_MOESM28_ESM.zip › Figure 6/6I/6I_numerical_Sun2 nuclear lines.xlsx]

## Sheet: Sheet1
Fig. 6I
cells exhibiting Sun2 nuclear lines
	no bridges	control GFP, intact bridges	CB + siNesprin-2, intact bridges	CH* + siNesprin-2, intact bridges
	7 in 70	10 in 21	8 in 17	4 in 20
	8 in 70	12 in21	9 in 17	4 in 20
	10 in 75	16 in 23	11 in 18	5 in 20
	%	%	%	%
	10	47.6	47.1	20
	11.4	57.1	52.9	20
	13.3	69.6	61.1	25
AVERAGE	11.5667	58.1	53.7	21.6667
SD	1.6563	11.034	7.0342	2.88675
	n=215	n=64	n=52	n=65
