# Supplementary material for: Tension-sensitive LINC-RhoA signaling prevents chromatin bridge breakage in cytokinesis
Source: EMBO J. 2025 Sep 9;44(20):5834–59. doi: 10.1038/s44318-025-00565-3 (PMC12528419; doi:10.1038/s44318-025-00565-3)
Supplement: Supplementary file 28 — Source data Fig. 6 [file 44318_2025_565_MOESM28_ESM.zip › Figure 6/6J/6J_numerical_loose bridges.xlsx]

## Sheet: Sheet1
Fig. 6J
intact loose DNA bridges, GFP- or YFP--positive cells
	control GFP	GFP + siNesprin-2	CB + siNesprin-2	CH* + siNesprin-2
	1 in 14	5 in 20	3 in 18	8 in 25
	3 in 28	5 in 23	1 in 15	7 in 17
	1 in 19	11 in 27	1 in 17	13 in 26
	0 in 13		2 in 18	7 in 21
	1 in 13		1 in 15	7 in 18
	2 in 17		2 in 19
	0 in 13
	0 in 10
	1 in 16
	%	%	%	%
	7.1	25	16.66	32
	10.71	21.7	6.66	41.17
	5.26	40.7	5.88	50
	0		11.11	33.33
	7.6		6.66	38.88
	11.7		10.52
	0
	0
	6.25
AVERAGE	5.40222	29.1333	9.58167	39.076
SD	4.52546	10.152	4.10107	7.19102
	n= 143	n= 70	n= 102	n= 107
