# Supplementary material for: Tension-sensitive LINC-RhoA signaling prevents chromatin bridge breakage in cytokinesis
Source: EMBO J. 2025 Sep 9;44(20):5834–59. doi: 10.1038/s44318-025-00565-3 (PMC12528419; doi:10.1038/s44318-025-00565-3)
Supplement: Supplementary file 28 — Source data Fig. 6 [file 44318_2025_565_MOESM28_ESM.zip › Figure 6/6L/6L_numerical_actin patches.xlsx]

## Sheet: Sheet1
Fig. 6L
actin patch fluorescence, GFP- or YFP--positive cells
								set to 1
	GFP	GFP + siNesprin-2	CB + siNesprin-2	CH* + si Nesprin-2				GFP	GFP + siNesprin-2	CB +siNesprin-2	CH* +siNesprin-2
patch1	112.75	14.25	23.18	13.57				1.05325	0.133116	0.216535	0.126763
patch2	110.09	16.32	15.51	22.47				1.0284	0.152452	0.144886	0.209902
patch3	84.81	16.56	16.46	13.09				0.792248	0.154694	0.15376	0.12228
patch4	96.19	16.88	25.67	14.29				0.898554	0.157684	0.239795	0.133489
patch5	109.8	23.41	23.14	31.51				1.02569	0.218683	0.216161	0.294349
patch6	92.26	33	28.85	18.63				0.861842	0.308268	0.269501	0.174031
patch7	98.77	32.19	48.49	30.07				0.922655	0.300701	0.452967	0.280897
patch8	80.56	13.43	11.69	45.12				0.752547	0.125456	0.109202	0.421486
patch9	121.59	33.39	13.53	29.75				1.13583	0.311911	0.12639	0.277908
patch10	100.66	24.38	17.84	33.67				0.94031	0.227744	0.166651	0.314527
patch11	105.48	29.63	23.82	22.37				0.985336	0.276787	0.222513	0.208968
patch12	131.58	49.1	16.06	23.68				1.22915	0.458665	0.150024	0.221205
patch13	96.82	30.27	22.09	9.99				0.904439	0.282766	0.206353	0.0933211
patch14	101.91	33.51	30.74	26.96				0.951987	0.313032	0.287156	0.251845
patch15	107.24	17.47	35.92	22.02				1.00178	0.163195	0.335545	0.205699
patch16	103.71	21.19	27.22	12.22				0.968802	0.197945	0.254274	0.114152
patch17	119.72	35.57	16.66	17.9				1.11836	0.332275	0.155629	0.167212
patch18	103.83	23.45	12.39	19.98				0.969922	0.219057	0.115741	0.186642
patch19	130.25	28.19	24.54	14.29				1.21672	0.263335	0.229239	0.133489
patch20	110.12	35.84	20.83	14.18				1.02868	0.334797	0.194582	0.132462
patch21	96.77	33.94	36.62	16.6				0.903972	0.317049	0.342084	0.155068
patch22	91.4	12.21	23.23	21.88				0.853808	0.114059	0.217002	0.204391
patch23	125.06	28.54	30.39	14.55				1.16824	0.266605	0.283887	0.135918
patch24	101.64	24.65	28.87	22.63				0.949465	0.230267	0.269688	0.211397
patch25	90.42	28.4	23.2	24.55				0.844654	0.265297	0.216722	0.229333
patch26	113.28	34.85	22.18	14.22				1.0582	0.325549	0.207193	0.132835
patch27	110.51	33.18	31.89	10.82				1.03232	0.309949	0.297899	0.101074
patch28	129.5	24.11	24.01	10.16				1.20972	0.225222	0.224288	0.0949091
patch29	88.32	30.7	30.09	41.45				0.825037	0.286782	0.281084	0.387203
patch30	91.75	31.41	23.74	34.85				0.857078	0.293415	0.221766	0.325549
patch31	101.44	25.49	20.72	13.55				0.947596	0.238113	0.193555	0.126577
patch32	112.86	28.08	24.15	17.21				1.05428	0.262308	0.225596	0.160766
patch33	107.17	31.21	6.38	20.05				1.00112	0.291547	0.0595984	0.187296
patch34	113.52	32.47	9.19	19.03				1.06044	0.303317	0.0858479	0.177768
patch35	115.57	16.31	7.75	16.44				1.07959	0.152359	0.0723962	0.153573
patch36	89.15	13.65	7.41	15.31				0.83279	0.127511	0.0692201	0.143018
patch37	109.25	22.5	28.39	17.42				1.02055	0.210183	0.265204	0.162728
patch38	94.18	24.51	30.27	15.19				0.879778	0.228959	0.282766	0.141897
patch39	115.44	11.61	30.32	16.02				1.07838	0.108454	0.283233	0.14965
patch40	123.68	21.6	36.12	8.68				1.15535	0.201775	0.337413	0.0810838
patch41	126.95	20.37	14.83	45.8				1.1859	0.190285	0.138534	0.427838
patch42	124.59	23.55	6.5	17.57				1.16385	0.219991	0.0607194	0.164129
patch43	119.55	23.81	24.26	31.03				1.11677	0.22242	0.226624	0.289865
patch44	110.84	25.78	13.3	36.28				1.03541	0.240823	0.124241	0.338908
patch45	98.25	12.71	10.04	13.66				0.917797	0.11873	0.0937881	0.127604
patch46	122.17	15.2	10.94	12.94				1.14124	0.14199	0.102195	0.120878
patch47	103.14	14.89	12.21	11.16				0.963477	0.139094	0.114059	0.104251
patch48	93.85	9.37	11.32	31.64				0.876695	0.0875294	0.105745	0.295563
patch49		15.65	23.45	48.54					0.146194	0.219057	0.453434
patch50		26.53	14.26	52.44					0.247829	0.133209	0.489866
patch51		31.24	18.79	22.56					0.291827	0.175526	0.210743
patch52		36.6	8.64	8.27					0.341897	0.0807101	0.0772538
patch53		24.97	31.91	27.94					0.233256	0.298086	0.261
patch54		23.08	19.47	13.83					0.215601	0.181878	0.129192
patch55		10.2	17.58	20.77					0.0952828	0.164223	0.194022
patch56		10.77	20.17	28.45					0.100607	0.188417	0.265764
patch57		28.29	20.33	15.97					0.26427	0.189912	0.149183
patch58		27.31	39.66	13.09					0.255115	0.370482	0.12228
patch59		13.93	15.55	15.4					0.130126	0.14526	0.143858
patch60		35.51	27.4	7.33					0.331715	0.255956	0.0684728
patch61		10.56	20.93	28.91					0.0986457	0.195516	0.270061
patch62		18.61	12.86	26.56					0.173844	0.120131	0.248109
patch63		19.04	7.51	51.79					0.177861	0.0701543	0.483794
patch64		21.26	7.89	11.24					0.198599	0.073704	0.104998
patch65		25.1	19.25	9.49					0.23447	0.179823	0.0886503
patch66		26.81	10.7	37.54					0.250444	0.0999535	0.350678
patch67		13.82	44.32	12.75					0.129099	0.414013	0.119103
patch68		11.64	20.59	17.25					0.108734	0.19234	0.16114
patch69		11.54	23.61	12.62					0.1078	0.220552	0.117889
patch70		26.61	17.11	15.07					0.248576	0.159832	0.140776
patch71		20.59	28.28	17.74					0.19234	0.264176	0.165717
patch72		10.77	22.42	16.76					0.100607	0.209435	0.156563
patch73		24.31	25.09	13.03					0.227091	0.234377	0.121719
patch74		13.26	19.1	18.04					0.123868	0.178422	0.16852
patch75		17.58	21.92	25.29					0.164223	0.204765	0.236245
patch76		18.98	15.25	17.97					0.177301	0.142457	0.167866
patch77		17.75	13.46	14.93					0.165811	0.125736	0.139468
patch78		21.98	11.42	19.86					0.205325	0.106679	0.185521
patch79		10.54	11.98	23.68					0.0984589	0.111911	0.221205
patch80		11.28	6.83	23.33					0.105372	0.0638021	0.217936
patch81		15.89	8.97	17.32					0.148436	0.0837928	0.161794
patch82		10.49	20.03	13.63					0.0979918	0.187109	0.127324
patch83		12.64	20.62	20.82					0.118076	0.192621	0.194489
patch84		27.54	14.56	15.54					0.257263	0.136011	0.145166
patch85		8.23	15.38	16.82					0.0768801	0.143671	0.157123
patch86		9.02	12.93	8.13					0.0842599	0.120785	0.075946
patch87		25.39	15.89	17.23					0.237179	0.148436	0.160953
patch88		17.36	37.87	16.89					0.162168	0.353761	0.157777
patch89		24.37		20.97					0.227651		0.19589
patch90		16.38		25.5					0.153013		0.238207
patch91		18.66		25.4					0.174311		0.237273
patch92		11.97		27.19					0.111817		0.253994
patch93		11.56		20.79					0.107987		0.194209
patch94		13.29		16.69					0.124148		0.155909
patch95				13.03							0.121719
patch96				14.05							0.131247
patch97				15.06							0.140682
patch98				26.15							0.244279
patch99				21.33							0.199253
patch100				18.19							0.169921
patch101				31.36							0.292948
patch102				23.95							0.223728
patch103				20.24							0.189071
patch104				21.19							0.197945
patch105				23.05							0.21532
patch106				26.98							0.252032
patch107				24.12							0.225316
patch108				20.01							0.186922
AVER	107.05	21.7237	20.4197	20.8937				1	0.202931	0.190749	0.195177
SD	12.9451	8.40907	8.98432	9.25321				0.120926	0.0785529	0.0839266	0.0864384
