# Supplementary material for: Tension-sensitive LINC-RhoA signaling prevents chromatin bridge breakage in cytokinesis
Source: EMBO J. 2025 Sep 9;44(20):5834–59. doi: 10.1038/s44318-025-00565-3 (PMC12528419; doi:10.1038/s44318-025-00565-3)
Supplement: Supplementary file 28 — Source data Fig. 6 [file 44318_2025_565_MOESM28_ESM.zip › Figure 6/6M/6M_numerical_broken bridges.xlsx]

## Sheet: Sheet1
Fig. 6M
broken DNA bridges, GFP- or YFP--positive cells
	control GFP	GFP + siNesprin-2	CB + siNesprin-2	CH* + siNesprin-2
	1 in 20	5 in 20	7 in 18	6 in 25
	1 in 20	5 in 25	4 in 15	2 in 17
	1 in 20	6 in 27	6 in 17	3 in 26
	2 in 27	5 in 20	4 in 15	5 in 21
	1 in 21		6 in 19	4 in 18
	0 in 17
	%	%	%	%
	5	25	38.88	24
	5	20	26.66	11.768
	5	22.2	35.29	11.53
	7.4	20	26.66	23.8
	4.76		31.58	22.22
	0
AVERAGE	4.52667	21.8	31.814	18.6636
SD	2.42789	2.37206	5.3664	6.44099
	n= 125	n= 92	n= 84	n= 107
