# Supplementary material for: Tension-sensitive LINC-RhoA signaling prevents chromatin bridge breakage in cytokinesis
Source: EMBO J. 2025 Sep 9;44(20):5834–59. doi: 10.1038/s44318-025-00565-3 (PMC12528419; doi:10.1038/s44318-025-00565-3)
Supplement: Supplementary file 28 — Source data Fig. 6 [file 44318_2025_565_MOESM28_ESM.zip › Figure 6/6P/6P_numerical_nuclear chromatin shape.xlsx]

## Sheet: Sheet1
Fig. 6P
nuclear chromatin shape
	no bridges				control, intact bridges				siSun1/2, intact bridges				siLamin A/C, intact bridges
	x	y	x/y		x	y	x/y		x	y	x/y		x	y	x/y
cell 1	12.44	10.18	1.222		13.39	9.78	1.36912		12.5	8.53	1.46542		17.39	12.89	1.34911
cell 2	8.82	10.62	0.830508		14.84	8.28	1.79227		12.05	10.57	1.14002		14.61	14.31	1.02096
cell 3	11.9	9.4	1.26596		13.99	10.2	1.37157		10.8	11.18	0.966011		10.76	9.36	1.14957
cell 4	14.92	12.2	1.22295		14.02	11.48	1.22125		10.94	10.87	1.00644		13.75	8.76	1.56963
cell 5	8.35	9.85	0.847716		10.7	10.32	1.03682		10.55	11.65	0.905579		14.14	13.08	1.08104
cell 6	10.55	11.82	0.892555		15.17	9.54	1.59015		12.4	10.95	1.13242		12.84	9.94	1.29175
cell 7	9.85	11.7	0.84188		12.92	9.36	1.38034		13.77	10.35	1.33043		11.16	12.05	0.926141
cell 8	9.07	8.99	1.0089		15.85	9.68	1.6374		14.65	12.35	1.18623		9.85	9.9	0.994949
cell 9	9.94	8.59	1.15716		11.92	9.92	1.20161		15.41	12.17	1.26623		13.32	12.07	1.10356
cell 10	10.31	11.48	0.898084		11.4	10.06	1.1332		10.15	13.71	0.740336		16.38	9.39	1.74441
cell 11	15.16	12.32	1.23052		15.01	11.02	1.36207		13.34	12.03	1.10889		15.82	14.87	1.06389
cell 12	13.71	15.86	0.864439		10.91	13.28	0.821536		10.3	15.6	0.660256		10.87	15.41	0.705386
cell 13	11.06	11.14	0.992819		13.04	11.25	1.15911		12.79	12.45	1.02731		13.35	12.37	1.07922
cell 14	13.15	11.02	1.19328		12.87	8.05	1.59876		12.91	11.08	1.16516		7.1	14.86	0.477793
cell 15	13.71	15.32	0.894909		16.14	12.05	1.33942		13.95	9.9	1.40909		10.77	11.85	0.908861
cell 16	12.92	16.22	0.796547		13.91	10.59	1.3135		13.88	15.01	0.924717		12.28	13.22	0.928896
cell 17	19.24	17.94	1.07246		13.43	13.54	0.991876		14.3	14.7	0.972789		12.66	12.03	1.05237
cell 18	12.46	14.49	0.859903		11.41	11.37	1.00352		13.53	10.31	1.31232		11.83	13.42	0.88152
cell 19	16.18	20.33	0.795868		14.82	8.43	1.75801		15.1	8.36	1.80622		11.03	12.39	0.890234
cell 20	15.9	13.6	1.16912		13.41	8.68	1.54493		13.97	11.88	1.17593		13.52	10.99	1.23021
cell 21	19.04	17.6	1.08182		15.59	9.33	1.67095		11.83	11.31	1.04598		13.12	12.28	1.0684
cell 22	17.14	17.83	0.961301		15.57	9.86	1.57911		13.59	9.2	1.47717		18.5	10.84	1.70664
cell 23	14.33	17.87	0.801903		16.26	9.41	1.72795		12.19	9.08	1.34251		17.88	9.95	1.79698
cell 24	18.78	17.96	1.04566		12.19	9.02	1.35144		14.12	11.16	1.26523		16.22	10.41	1.55812
cell 25	11.66	13.02	0.895545		13.52	8.73	1.54868		14.02	10.34	1.3559		12.29	11.43	1.07524
cell 26	14.69	13.38	1.09791		12.65	12.31	1.02762		15.48	16.82	0.920333		13.08	14.36	0.910864
cell 27	14.73	17.13	0.859895		14.3	10.21	1.40059		9.49	18.05	0.525762		10.73	13.74	0.780932
cell 28	17.4	16.78	1.03695		18.76	10.55	1.7782		10.8	10.42	1.03647		14.89	13.05	1.141
cell 29	14.15	12.53	1.12929		14.78	9.16	1.61354		14.55	8.38	1.73628		17.08	13.15	1.29886
cell 30	14.47	12.37	1.16977		16.17	8.21	1.96955		11.41	14.33	0.796232		8.91	17.6	0.50625
cell 31	12.04	10.59	1.13692		12.13	9.12	1.33004		12.11	14.58	0.83059		9.35	10.82	0.86414
cell 32	13.78	9.96	1.38353		12.31	10.65	1.15587		13.51	13.77	0.981118		12.67	8.99	1.40934
cell 33	14.93	12.92	1.15557		10.97	9.18	1.19499		11.65	12.99	0.896844		16.84	13.02	1.29339
cell 34	14.69	12.05	1.21909		12.53	9.5	1.31895		14.19	1313	0.0108073		18.48	13.88	1.33141
cell 35	10.57	14.84	0.712264		13.79	9.83	1.40285		7.5	11.06	0.678119		12.43	12.18	1.02053
cell 36	14.39	10.82	1.32994		16.87	9.84	1.71443		10.92	6.98	1.56447		17.03	11.7	1.45556
cell 37	15.81	11.45	1.38079		12	11.31	1.06101		10.63	10.64	0.99906		16.38	14.56	1.125
cell 38	12.49	16.84	0.741686		12.75	9.95	1.28141		11.83	10.1	1.17129		13.37	15.59	0.857601
cell 39	13.42	13.62	0.985316		11	12.15	0.90535		16.53	8.21	2.0134		13.66	13.03	1.04835
cell 40	16.72	12.08	1.38411		8.37	15.57	0.537572		9.84	15.45	0.636893		11.03	15.04	0.733378
cell 41	11.82	15.23	0.7761		15.55	8.49	1.83157		13.51	12.42	1.08776		10.51	11.13	0.944295
cell 42	12.9	14.63	0.88175		17.06	8.27	2.06288		14.37	11.79	1.21883		11.63	8.5	1.36824
cell 43	13.83	16.41	0.842779		10.5	8.85	1.18644		16.39	10.27	1.59591		10.28	17.18	0.59837
cell 44	13.66	13.9	0.982734		12.79	9.24	1.3842		15.33	12.02	1.27537		12.65	12.56	1.00717
cell 45	11.81	13.71	0.861415		14.57	11.69	1.24636		10.71	11.74	0.912266		10.73	11.49	0.933856
cell 46	12.35	11.33	1.09003		12.04	11.57	1.04062		10.96	10.24	1.07031		16.86	9.57	1.76176
cell 47	11.84	18.53	0.638964		14.12	11.33	1.24625		11.26	10.51	1.07136		6.92	19.15	0.361358
cell 48	15.52	10.9	1.42385		15.47	10.9	1.41927		11.96	9.64	1.24066		18.56	10.65	1.74272
cell 49	13.85	10.77	1.28598		19.77	8.42	2.34798		12.31	9.29	1.32508		14.79	12.95	1.14208
cell 50	9.99	14.94	0.668675		17.46	9.15	1.9082		10.3	10.16	1.01378		16.01	9.84	1.62703
cell 51	12.33	15.99	0.771107		10.82	12.94	0.836167		13.07	10.07	1.29791		9.14	9.96	0.917671
cell 52	13.72	10.37	1.32305		13.62	10.63	1.28128		15.09	10.38	1.45376		9.37	14.97	0.625919
cell 53	15.04	14.28	1.05322		12.8	9.54	1.34172		16.2	11.76	1.37755		16.07	13.86	1.15945
cell 54	10.44	11.85	0.881013		14.12	8.22	1.71776		17.7	8.79	2.01365		15.16	14.77	1.0264
cell 55	10.06	15.73	0.639542		13.25	11.99	1.10509		16.07	11.25	1.42844		11.02	17.29	0.637363
cell 56	13.1	7.72	1.69689		12.53	9.16	1.3679		10.13	12.39	0.817595		11.26	14.89	0.756212
cell 57	14.65	13.97	1.04868		13.38	7.47	1.79116		12.07	12.35	0.977328		16.01	9.63	1.66251
cell 58	16.09	12.34	1.30389		11.45	9.61	1.19147		12.05	14.45	0.83391		10.58	14.75	0.717288
cell 59	16.05	15.42	1.04086		14.57	9.62	1.51455		13.79	10.25	1.34537		12.85	15.3	0.839869
cell 60	13.71	9.79	1.40041		13.9	8.54	1.62763		13.1	9.54	1.37317		9.12	20.42	0.446621
cell 61	15.1	14.74	1.02442		14.41	10.1	1.42673		11.24	9.75	1.15282		10.07	12.51	0.804956
cell 62	14.34	10.65	1.34648		12.6	11.86	1.06239		15.51	14.17	1.09457		14.54	8.32	1.7476
cell 63	12.51	16.12	0.776055		16.26	10.32	1.57558		9.29	8.36	1.11124		9.81	11.24	0.872776
cell 64	13.48	11.14	1.21005		15.78	11.19	1.41019		9.24	9.42	0.980892		16.55	9.77	1.69396
cell 65	10.54	12.54	0.84051		15.13	11.79	1.28329		14.32	17.43	0.821572		13.5	11.15	1.21076
cell 66	12.28	11.38	1.07909		18.47	10.74	1.71974		14.03	11.07	1.26739		11.22	13.68	0.820175
cell 67	14.58	16.07	0.907281		15.57	9.62	1.6185		12.83	11.35	1.1304		14.24	11.01	1.29337
cell 68	12.93	15.81	0.817837		20.13	11.18	1.80054		11.99	11.53	1.0399		15.95	10.92	1.46062
cell 69	13.55	11.96	1.13294		12.34	11.32	1.09011		12.31	13.05	0.943295		16.91	7.32	2.31011
cell 70	7.89	8.43	0.935943		16.27	12.75	1.27608		14.98	11.02	1.35935		14.09	10.45	1.34833
cell 71	12.09	12.64	0.956487		17.6	13.53	1.30081		13.4	9.07	1.4774		11.17	13.8	0.80942
cell 72	9.71	10.04	0.967131		17.3	13.84	1.25		13.25	12.34	1.07374		11.17	12.59	0.887212
cell 73	14.89	15.21	0.978961		14.35	10.77	1.3324		8.76	12.7	0.689764		13.97	10.21	1.36827
cell 74	11.09	16.78	0.660906		13.69	10.3	1.32913		10.95	12.57	0.871122		13.4	10.04	1.33466
cell 75	8.51	11.13	0.7646		16.21	13.08	1.2393		10.24	12.97	0.789514		17.19	17.58	0.977816
cell 76	12.25	14.82	0.826586		19.87	14.11	1.40822		9.19	10.5	0.875238		16.72	17.97	0.93044
cell 77	14.06	16.61	0.846478		15	13.46	1.11441		12.79	10.29	1.24295		12.92	11.41	1.13234
cell 78	14	14.56	0.961538		15.75	13.8	1.1413		13.89	12.57	1.10501		11.68	13.29	0.878856
cell 79	17.38	14.89	1.16723		13.06	10.92	1.19597		15.69	11.42	1.37391		14.13	16.39	0.862111
cell 80	15.74	13.28	1.18524		13.72	11.3	1.21416		14.69	13.85	1.06065		9.71	14.55	0.667354
cell 81	18.27	15.28	1.19568		12.29	9.6	1.28021		15.41	9.84	1.56606		14.22	12.88	1.10404
cell 82	12.92	13.93	0.927495		12.26	11.11	1.10351		8.1	11.71	0.691716		14.86	10.21	1.45544
cell 83	11.81	14.04	0.841168		15.05	10.85	1.3871		11.86	10.22	1.16047		13.42	14.1	0.951773
cell 84	14.18	14.61	0.970568		9.87	10.38	0.950867		15.25	13.1	1.16412		16.88	9.37	1.80149
cell 85	12.89	12.06	1.06882		14.79	13.39	1.10456		12.84	13.32	0.963964		13.81	10.28	1.34339
cell 86	13.01	15.08	0.862732		14.93	10.2	1.46373		19.85	13.38	1.48356		10.68	9.49	1.1254
cell 87	12.18	13.05	0.933333		13.97	16.92	0.82565		14.88	14.44	1.03047		11.5	9.26	1.2419
cell 88	14.38	11.61	1.23859		9.81	15.21	0.64497		14.68	10.72	1.3694		10.73	10.46	1.02581
cell 89	11.01	12.67	0.868982		11.69	12.87	0.908314		11.6	9.89	1.1729		14.13	11.22	1.25936
cell 90	14.42	14.73	0.978955		14.81	10.59	1.39849		6.36	11.93	0.53311		15.9	13.87	1.14636
cell 91	11.71	10.79	1.08526		17.06	12.14	1.40527		8.32	11.2	0.742857		14.08	11.67	1.20651
cell 92	12.19	15.28	0.797775		19.15	11.8	1.62288		15.81	8.58	1.84266		12.63	10.42	1.21209
cell 93	14.02	17.01	0.824221		20.41	6.99	2.91989		14.97	8.52	1.75704		12.33	13.93	0.88514
cell 94	10.39	11.48	0.905052		15.91	9.7	1.64021		14.77	8.48	1.74175		15.57	11.51	1.35274
cell 95	15.95	16.37	0.974343		12.45	9.05	1.37569		6.75	15.61	0.432415		15.44	10.88	1.41912
cell 96	13.11	12.48	1.05048		17.78	9.06	1.96247		9.93	12.7	0.78189		14.86	9.29	1.59957
cell 97	12.75	11.29	1.12932		13.08	12.49	1.04724		15.26	8.26	1.84746		13.65	14.31	0.953878
cell 98	12.71	11.98	1.06093		14.15	13.01	1.08762		8.76	9.33	0.938907		9.97	13.11	0.760488
cell 99	10.95	8.71	1.25718		14.57	11.37	1.28144		7.5	13.41	0.559284		10.23	11.81	0.866215
cell 100	14.39	13	1.10692		12.12	11.18	1.08408		10.52	10.24	1.02734		14.35	10.27	1.39727
cell 101	12.68	11.39	1.11326		15.23	12.32	1.2362		9.79	10.1	0.969307		10.93	11.64	0.939003
cell 102	9.99	7.94	1.25819		14.05	13.39	1.04929		14.64	12.02	1.21797		9.17	12.66	0.724329
cell 103	12.25	13.25	0.924528		12.49	9.91	1.26034		13.5	13.15	1.02662		15	10.48	1.4313
cell 104	9.01	9.82	0.917515		13.79	9.61	1.43496		10.54	11.24	0.937722		10.91	14.35	0.760279
cell 105	12.47	10.31	1.20951		13.47	9.9	1.36061		12.11	12.47	0.971131		10.61	10.03	1.05783
cell 106	13.69	11.48	1.19251		12.27	11.27	1.08873		12.45	11.85	1.05063		8.83	10.79	0.81835
cell 107	10.43	9.99	1.04404		18.52	9.16	2.02183		14.51	8.94	1.62304		12.97	8.37	1.54958
cell 108	11.28	13.49	0.836175		13.58	9	1.50889		11.76	12.1	0.971901		9.32	11.01	0.846503
cell 109	13.77	12.82	1.0741		16.01	11.27	1.42059		13.09	13.98	0.936338		16.69	9.46	1.76427
cell 110	9.9	9.5	1.04211		15.51	7.67	2.02216		15.28	10.12	1.50988		17.86	10.93	1.63403
cell 111	14.08	13.29	1.05944		17.66	11.34	1.55732		11.72	11.44	1.02448		11.44	8.68	1.31797
cell 112	12.42	13.49	0.920682		13.23	10.95	1.20822		10.88	12.23	0.889616		10.99	9.58	1.14718
cell 113	16.35	16.26	1.00554		16.01	11.01	1.45413		15.56	13.33	1.16729		10.99	14.89	0.738079
cell 114	12.98	15.08	0.860743		12.41	10.75	1.15442		10.4	11.52	0.902778		14.9	9.3	1.60215
cell 115	14.09	14.41	0.977793		13.27	8.42	1.57601		11.74	10.3	1.13981		11.77	15.22	0.773325
cell 116	11.34	11.99	0.945788		16.41	13.32	1.23198		12.81	9.92	1.29133		10.53	19.04	0.553046
cell 117	19.57	15.54	1.25933		13.2	12.5	1.056		15.82	8.82	1.79365		16.22	16.09	1.00808
cell 118	11.82	10.37	1.13983		10.93	9.57	1.14211		13.55	12.41	1.09186		15.5	16.29	0.951504
cell 119	13.42	17.91	0.749302		13.37	11.17	1.19696		16.07	9.79	1.64147		14.48	17.13	0.845301
cell 120	11.71	10.35	1.1314		17.96	8.35	2.1509		16.6	7.82	2.12276		16.84	16.41	1.0262
cell 121	13.16	12.98	1.01387		11.9	10.43	1.14094		12.3	10.12	1.21542		10.41	13.59	0.766004
cell 122	10.42	8.57	1.21587		14.25	13.35	1.06742		11.96	13.06	0.915773		16.74	13.15	1.273
cell 123	10.16	10.02	1.01397		13.41	13.81	0.971035		16.1	10.79	1.49212		8.71	15.89	0.548143
cell 124	11.71	10.47	1.11843		14.69	11.98	1.22621		12.35	12.24	1.00899		13.1	13.48	0.97181
cell 125	10.28	10.44	0.984674		16.43	11.17	1.4709		11.92	10.35	1.15169		15.79	11.34	1.39242
cell 126	12.53	10.74	1.16667		15.2	12.09	1.25724		9.98	9.46	1.05497		9.67	9.09	1.06381
cell 127	11.67	10.23	1.14076		16.79	11.71	1.43382		9.69	8.35	1.16048		11.8	12.36	0.954693
cell 128	11.97	12.21	0.980344		12.11	11.48	1.05488		11.67	10.24	1.13965		15.43	7.53	2.04914
cell 129	12.21	12.09	1.00993		18.2	14.15	1.28622		11.48	10.27	1.11782		14.48	9.47	1.52904
cell 130	9.51	11.61	0.819121		15.75	10.16	1.5502		10.44	15.1	0.691391		10.19	9.57	1.06479
cell 131	12.77	12.72	1.00393		17.73	11.3	1.56903		8.97	6.22	1.44212		13.16	12.78	1.02973
cell 132	13.01	12.8	1.01641		20.5	8.02	2.55611		9.92	9.63	1.03011		12.33	16.07	0.767268
cell 133	12.94	12.21	1.05979		15.21	9.81	1.55046		11.33	9.97	1.13641		14.06	9.81	1.43323
cell 134	12.75	12.8	0.996094		13.41	10.31	1.30068		8.04	12.46	0.645265		14.32	11.61	1.23342
cell 135	13.34	16.07	0.830118		13.77	10.04	1.37151		8.98	10.97	0.818596		13.23	12.9	1.02558
cell 136	16.3	12.08	1.34934		14.48	12.35	1.17247		10.77	11.27	0.955634		9.36	14.71	0.636302
cell 137	12.05	12.67	0.951066		18.79	10.07	1.86594		12.05	9.74	1.23717		15.07	16.91	0.891189
cell 138	10.41	9.75	1.06769		21.45	16.12	1.33065		13.87	14.51	0.955892		16.33	14.57	1.1208
cell 139	13.97	13.85	1.00866		20.18	15.21	1.32676		13.79	21.03	0.65573		16.42	9.57	1.71578
cell 140	15.28	13.58	1.12518		12.83	8.85	1.44972		16.03	12.13	1.32152		13.11	11.85	1.10633
cell 141	13.32	15.88	0.838791		12.89	10.08	1.27877		15.49	10.01	1.54745		12.31	11.19	1.10009
cell 142	14.22	12.59	1.12947		15.78	9.65	1.63523		10.72	9.58	1.119		12.01	11.91	1.0084
cell 143	13.78	14.26	0.966339		16.33	9.64	1.69398		9.9	9.08	1.09031		17.64	12.43	1.41915
cell 144	11.4	11.09	1.02795		17.22	8.31	2.0722		13.5	12.58	1.07313		12.82	12.74	1.00628
cell 145	12.57	13.74	0.914847		12.19	11.04	1.10417		14.74	10.8	1.36481		10.36	8.64	1.19907
cell 146	12.57	11.68	1.0762		18.17	10.23	1.77615		10.85	11.66	0.930532		8.85	10.01	0.884116
cell 147	12.82	10.79	1.18814		19.45	12.99	1.49731		11.25	10.06	1.11829		7.45	14.35	0.519164
cell 148	12.92	12.43	1.03942		16.06	11.26	1.42629		11.71	11.71	1		13.65	12.01	1.13655
cell 149	11.91	10.91	1.09166		12.25	11.6	1.05603		13.37	10.46	1.2782		19.45	7.93	2.45271
cell 150	13.84	15.58	0.888318		12.53	9	1.39222		14.94	13.47	1.10913		10.92	11.54	0.946274
cell 151	14.98	13.43	1.11541		15.05	9.09	1.65567		13.39	11.31	1.18391		13.67	14.83	0.92178
cell 152	13.75	11.48	1.19774		12.81	9.86	1.29919		16.52	12.01	1.37552		13.95	11.87	1.17523
cell 153	14.53	10.83	1.34164		20.69	6.58	3.14438		15.31	16.59	0.922845		13.47	10.74	1.25419
cell 154	9.71	10.83	0.896584		16.25	9.08	1.78965		10.13	12.1	0.83719		13.27	14.25	0.931228
cell 155	8.89	11.77	0.75531		13.34	10.03	1.33001		10.44	10.63	0.982126		14.77	10.67	1.38425
cell 156	9.37	10.82	0.865989		13.04	10.13	1.28727		17.37	15.36	1.13086		12.85	9.64	1.33299
cell 157	14.12	11.97	1.17962		16.54	10.51	1.57374		15.64	14.05	1.11317		13.33	13.07	1.01989
cell 158	16.78	14.95	1.12241		16.31	11.27	1.4472		9.7	9.54	1.01677		15.31	11.17	1.37064
cell 159	14.25	14.82	0.961538		20.5	10.86	1.88766		9.78	10.37	0.943105		14.3	10.17	1.4061
cell 160	13.05	12.33	1.05839		12.83	12.22	1.04992		15.87	13.92	1.14009		12.8	14.36	0.891365
cell 161	10.8	12.87	0.839161		25.06	13.02	1.92473		18.17	12.5	1.4536		11.08	12.78	0.86698
cell 162	10.69	8.8	1.21477		20.2	10.69	1.88962		13.77	11.82	1.16497		10.51	11.19	0.939231
cell 163	11.65	10.39	1.12127		12.62	12.9	0.978295		13.18	14.18	0.929478		9.79	6.88	1.42297
cell 164	10.83	12.1	0.895041		11.66	10.25	1.13756		11.87	12.8	0.927344		7.56	9.44	0.800847
cell 165	15.05	12.62	1.19255		14.91	12.7	1.17402		13	13.54	0.960118		16.55	9.95	1.66332
cell 166	12.16	11.93	1.01928		12.37	10.91	1.13382		12.9	12.84	1.00467		13.62	12.88	1.05745
cell 167	15.66	12.73	1.23016		14.54	8.7	1.67126		10.7	12.42	0.861514		12.5	10.97	1.13947
cell 168	14.29	11.9	1.20084		15.08	7.36	2.04891		12.76	11.87	1.07498		11.11	13.54	0.820532
cell 169	11.42	11.24	1.01601		15.19	11.37	1.33597		11.11	9.1	1.22088		12.87	10.14	1.26923
cell 170	13.12	14.45	0.907958		14.46	11.54	1.25303		8.52	9.75	0.873846		14.63	12.15	1.20412
cell 171	11.23	15	0.748667		19.21	12.88	1.49146		10.57	9.39	1.12567		13.01	9.33	1.39443
cell 172	10.45	12.4	0.842742		18.45	12.15	1.51852		13.2	11.53	1.14484		15.98	9.48	1.68565
cell 173	16.44	15.42	1.06615		14.07	11.4	1.23421		12.34	13.11	0.941266		13.94	14.98	0.930574
cell 174	15.48	13.57	1.14075		15.46	10.24	1.50977		15.27	13.9	1.09856		14.71	12.28	1.19788
cell 175	13.48	13.29	1.0143		15.66	12.29	1.27421		16.84	9.48	1.77637		16.27	14.93	1.08975
cell 176	12.19	9.26	1.31641		15.67	11.26	1.39165		12.19	14.53	0.838954		17.46	11.88	1.4697
cell 177	14.84	14.64	1.01366		13.77	11.99	1.14846		13.09	10.02	1.30639		12.68	9.79	1.2952
cell 178	15.4	12.22	1.26023		20.01	8.29	2.41375		15.19	10.26	1.48051		14.46	10.65	1.35775
cell 179	13.67	14.96	0.91377		14.8	9.37	1.57951		13.83	8.35	1.65629		14.39	11.92	1.20721
cell 180	12.35	10.85	1.13825		17.4	10.41	1.67147		17.45	13	1.34231		16.07	10.61	1.51461
cell 181	15.41	11.7	1.31709		16.83	9.2	1.82935		17	9.3	1.82796		7.89	11.72	0.673208
cell 182	12.02	16.45	0.730699		11.84	9.02	1.31264						15.54	9.51	1.63407
cell 183	13.21	12.43	1.06275		10.86	10.35	1.04928						12.7	8.72	1.45642
cell 184	15.83	14.44	1.09626		13.06	12.2	1.07049						11.95	10.1	1.18317
cell 185	13.84	13.45	1.029		13.86	11.51	1.20417						13.67	11.06	1.23599
cell 186	12.27	12.45	0.985542		16.38	9.9	1.65455						17.36	8.59	2.02095
cell 187	14.34	14.24	1.00702		11	13.24	0.830816						14.93	8.31	1.79663
cell 188	14.98	14.94	1.00268		15.4	9.38	1.64179						11.37	10.37	1.09643
cell 189	12.68	15.71	0.807129		11.39	13.31	0.855748						9.24	11.07	0.834688
cell 190	15.03	15.41	0.975341		13.22	7.42	1.78167						11.41	9.69	1.1775
cell 191	11.87	10.94	1.08501		15.83	8.15	1.94233
cell 192	11.37	11	1.03364		12.4	10.19	1.21688
cell 193	11.13	11.67	0.953728		14.66	12.1	1.21157
cell 194	15.72	16.09	0.977004		13.27	11.18	1.18694
cell 195	10.01	10.23	0.978495		8.5	8.28	1.02657
cell 196	8.95	10.53	0.849953		12.02	7.96	1.51005
cell 197	12.04	12.49	0.963971		9.29	9.67	0.960703
cell 198	9.57	11.5	0.832174		15.57	10.28	1.51459
cell 199	10.98	13.75	0.798545		14.96	13.76	1.08721
cell 200	12.83	12.23	1.04906		9.82	12.18	0.80624
cell 201	10.91	11.97	0.911445		15.32	8.78	1.74487
cell 202	12.14	12.07	1.0058		12.01	13.89	0.864651
cell 203	15.62	15.98	0.977472		15.19	12.42	1.22303
cell 204	12.94	14.1	0.91773		13	9.58	1.35699
cell 205	10.01	10.72	0.933769		12.02	10.68	1.12547
cell 206	12.73	10.48	1.21469		11.81	10.63	1.11101
cell 207					11.92	10.58	1.12665
cell 208					13.85	10.94	1.266
cell 209					13.27	10.04	1.32171
cell 210					10.78	8.8	1.225
cell 211					9.55	11.21	0.851918
cell 212					14.09	13.82	1.01954
cell 213					10.64	13.34	0.797601
cell 214					13.21	9.79	1.34934
cell 215					12.59	11.37	1.1073
cell 216					12.55	10.31	1.21726
cell 217					10.7	10.57	1.0123
cell 218					12.02	10	1.202
cell 219					11.72	9.8	1.19592
cell 220					10.25	10.3	0.995146
cell 221					12.85	9.98	1.28758
cell 222					9.24	7.37	1.25373
cell 223					14.98	7.09	2.11283
cell 224					12.43	10.95	1.13516
cell 225					11.37	9.71	1.17096
cell 226					11.35	10.89	1.04224
cell 227					11.09	11.31	0.980548
cell 228					18.17	11.97	1.51796
cell 229					17.12	10.34	1.65571
cell 230					14.46	11.76	1.22959
cell 231					13.71	11.35	1.20793
cell 232					11.55	9.51	1.21451
cell 233					18.17	9.23	1.96858
cell 234					17.74	7.33	2.42019
cell 235					18.33	7.87	2.3291
cell 236					9.72	9.24	1.05195
cell 237					11.92	9.5	1.25474
cell 238					12.42	10.58	1.17391
cell 239					15.17	9.97	1.52156
cell 240					16.19	9.67	1.67425
cell 241					15.58	10.41	1.49664
cell 242					10.09	10.38	0.972062
cell 243					15.41	7.58	2.03298
cell 244					20.72	9.88	2.09717
cell 245					20.75	12.76	1.62618
cell 246					13.76	9.32	1.47639
cell 247					12.7	10.48	1.21183
cell 248					16.09	8.73	1.84307
cell 249					11.68	11.53	1.01301
cell 250					14.77	11.3	1.30708
cell 251					13.24	8.34	1.58753
cell 252					10.47	10.57	0.990539
cell 253					11.79	9.81	1.20183
	AVER		1.02145				1.38757				1.13645				1.14254
	SD		0.172535				0.364856				0.314547				0.349976
