# Supplementary material for: Tension-sensitive LINC-RhoA signaling prevents chromatin bridge breakage in cytokinesis
Source: EMBO J. 2025 Sep 9;44(20):5834–59. doi: 10.1038/s44318-025-00565-3 (PMC12528419; doi:10.1038/s44318-025-00565-3)
Supplement: Supplementary file 28 — Source data Fig. 6 [file 44318_2025_565_MOESM28_ESM.zip › Figure 6/6Q/6Q_numerical_loose bridges.xlsx]

## Sheet: Sheet1
Fig. 6Q
intact loose DNA bridges
	control		siLamin A/C
	1 in 60		7 in 25
	1 in 58		9 in 27
	2 in 70		9 in 25
	%		%
	1.6		28
	1.7		33.33
	2.85		36
AVERAGE	2.05		32.4433
SD	0.694622		4.07304
	n= 188		n= 77
