# Supplementary material for: Tension-sensitive LINC-RhoA signaling prevents chromatin bridge breakage in cytokinesis
Source: EMBO J. 2025 Sep 9;44(20):5834–59. doi: 10.1038/s44318-025-00565-3 (PMC12528419; doi:10.1038/s44318-025-00565-3)
Supplement: Supplementary file 28 — Source data Fig. 6 [file 44318_2025_565_MOESM28_ESM.zip › Figure 6/6R/6R_numerical_Nesprin-2.xlsx]

## Sheet: Sheet1
Fig. 6R
front/back Nesprin-2 intensity at nuclear membrane
	no bridge				control, intact bridges				siSun1/2, intact bridges				siLamin A/C, intact bridges				siRhoA, Intact bridges
	front	back	front/back		front	back	front/back		front	back	front/back		front	back	front/back		front	back	front/back
cell 1	26	26	1		66	38	1.73684		94	52	1.80769		33	25	1.32		51	13	3.92308
cell 2	26	15	1.73333		54	43	1.25581		85	68	1.25		41	29	1.41379		52	18	2.88889
cell 3	27	26	1.03846		30	25	1.2		18	11	1.63636		20	21	0.952381		25	12	2.08333
cell 4	21	21	1		27	35	0.771429		14	11	1.27273		18	23	0.782609		24	19	1.26316
cell 5	10	14	0.714286		30	28	1.07143		29	38	0.763158		18	28	0.642857		25	14	1.78571
cell 6	15	24	0.625		32	25	1.28		23	17	1.35294		14	27	0.518519		27	15	1.8
cell 7	49	48	1.02083		46	53	0.867925		31	35	0.885714		13	10	1.3		13	6	2.16667
cell 8	24	20	1.2		75	31	2.41935		33	37	0.891892		13	12	1.08333		14	10	1.4
cell 9	20	26	0.769231		78	41	1.90244		39	36	1.08333		114	91	1.25275		23	14	1.64286
cell 10	12	15	0.8		70	48	1.45833		20	20	1		59	20	2.95		20	9	2.22222
cell 11	25	30	0.833333		44	40	1.1		23	16	1.4375		16	27	0.592593		50	20	2.5
cell 12	18	25	0.72		72	61	1.18033		18	21	0.857143		15	22	0.681818		72	57	1.26316
cell 13	17	14	1.21429		58	64	0.90625		22	33	0.666667		7	9	0.777778		72	59	1.22034
cell 14	22	24	0.916667		88	45	1.95556		17	27	0.62963		11	14	0.785714		18	6	3
cell 15	41	48	0.854167		99	74	1.33784		36	20	1.8		25	14	1.78571		14	7	2
cell 16	13	16	0.8125		42	31	1.35484		25	16	1.5625		29	17	1.70588		26	14	1.85714
cell 17	32	35	0.914286		30	26	1.15385		13	30	0.433333		9	7	1.28571		17	7	2.42857
cell 18	25	25	1		57	25	2.28		32	35	0.914286		9	8	1.125		40	10	4
cell 19	49	50	0.98		39	25	1.56		26	17	1.52941		28	23	1.21739		29	8	3.625
cell 20	21	11	1.90909		64	21	3.04762		29	30	0.966667		22	24	0.916667		16	7	2.28571
cell 21	37	37	1		84	40	2.1		71	81	0.876543		31	23	1.34783		21	6	3.5
cell 22	18	18	1		33	14	2.35714		72	57	1.26316		17	27	0.62963		42	13	3.23077
cell 23	64	57	1.12281		33	25	1.32		77	100	0.77		18	21	0.857143		21	17	1.23529
cell 24	44	50	0.88		90	32	2.8125		73	73	1		26	22	1.18182		16	17	0.941176
cell 25	44	40	1.1		64	26	2.46154		29	21	1.38095		33	20	1.65		7	9	0.777778
cell 26	24	22	1.09091		37	23	1.6087		30	20	1.5		50	22	2.27273		9	11	0.818182
cell 27	23	19	1.21053		65	22	2.95455		18	13	1.38462		16	20	0.8		76	26	2.92308
cell 28	26	24	1.08333		54	24	2.25		31	38	0.815789		21	28	0.75		63	35	1.8
cell 29	20	20	1		37	25	1.48		46	43	1.06977		41	20	2.05		45	24	1.875
cell 30	14	12	1.16667		70	27	2.59259		23	34	0.676471		38	26	1.46154		39	27	1.44444
cell 31	13	16	0.8125		39	20	1.95		25	27	0.925926		8	7	1.14286		26	20	1.3
cell 32	24	56	0.428571		59	24	2.45833		29	21	1.38095		11	11	1		27	17	1.58824
cell 33	59	60	0.983333		30	13	2.30769		40	38	1.05263		14	18	0.777778		36	15	2.4
cell 34	58	61	0.95082		79	29	2.72414		40	29	1.37931		10	10	1		48	36	1.33333
cell 35	29	31	0.935484		50	34	1.47059		63	25	2.52		11	10	1.1		31	11	2.81818
cell 36	42	38	1.10526		91	52	1.75		24	11	2.18182		10	8	1.25		30	10	3
cell 37	60	54	1.11111		78	46	1.69565		12	16	0.75		11	14	0.785714		21	9	2.33333
cell 38	16	11	1.45455		55	28	1.96429		32	43	0.744186		13	9	1.44444		17	10	1.7
cell 39	18	12	1.5		39	13	3		40	37	1.08108		12	15	0.8		19	16	1.1875
cell 40	13	17	0.764706		55	26	2.11538		16	13	1.23077		10	20	0.5		17	15	1.13333
cell 41	89	76	1.17105		55	36	1.52778		14	15	0.933333		8	11	0.727273
cell 42	18	19	0.947368		35	42	0.833333		45	45	1		15	27	0.555556
cell 43	32	25	1.28		29	13	2.23077		32	33	0.969697		13	16	0.8125
cell 44	13	11	1.18182		28	10	2.8		15	16	0.9375		50	21	2.38095
cell 45	33	35	0.942857		42	18	2.33333		23	17	1.35294		30	20	1.5
cell 46	29	21	1.38095		39	29	1.34483		22	19	1.15789		19	18	1.05556
cell 47	24	31	0.774194		59	34	1.73529		18	22	0.818182		15	24	0.625
cell 48	42	35	1.2		60	30	2		43	32	1.34375		17	17	1
cell 49	32	37	0.864865		35	18	1.94444		88	48	1.83333		18	20	0.9
cell 50	21	19	1.10526		46	13	3.53846		21	18	1.16667		30	20	1.5
cell 51	30	26	1.15385		75	16	4.6875		19	15	1.26667		23	13	1.76923
cell 52	17	14	1.21429		45	25	1.8		29	35	0.828571		21	14	1.5
cell 53	30	34	0.882353		45	19	2.36842		28	25	1.12		9	8	1.125
cell 54	33	29	1.13793		19	10	1.9		21	18	1.16667		8	10	0.8
cell 55	19	24	0.791667		23	14	1.64286		18	19	0.947368		15	18	0.833333
cell 56	21	17	1.23529		25	14	1.78571		31	30	1.03333		16	12	1.33333
cell 57	25	25	1		120	70	1.71429		19	26	0.730769		28	15	1.86667
cell 58	30	22	1.36364		99	64	1.54688						15	14	1.07143
cell 59	27	21	1.28571		38	16	2.375						18	21	0.857143
cell 60	24	27	0.888889		47	15	3.13333						18	13	1.38462
cell 61	22	24	0.916667		73	13	5.61538						35	20	1.75
cell 62	45	41	1.09756		40	9	4.44444						22	36	0.611111
cell 63	42	40	1.05		130	83	1.56627						30	37	0.810811
cell 64	24	22	1.09091		146	89	1.64045						53	29	1.82759
cell 65	34	36	0.944444		54	21	2.57143						15	10	1.5
cell 66	11	10	1.1		44	18	2.44444						15	11	1.36364
cell 67	15	18	0.833333										6	6	1
cell 68	26	26	1										9	13	0.692308
cell 69	27	26	1.03846										26	12	2.16667
cell 70	25	22	1.13636										23	20	1.15
cell 71	16	24	0.666667										15	18	0.833333
cell 72	35	28	1.25										26	17	1.52941
cell 73	31	26	1.19231										13	13	1
cell 74	35	37	0.945946										12	13	0.923077
cell 75	30	24	1.25										9	10	0.9
cell 76	13	16	0.8125										13	10	1.3
cell 77	12	12	1										17	13	1.30769
cell 78	13	13	1										16	18	0.888889
cell 79	29	31	0.935484										13	22	0.590909
cell 80	25	28	0.892857										16	16	1
cell 81	23	16	1.4375										9	15	0.6
cell 82	21	19	1.10526										11	11	1
cell 83	40	47	0.851064										36	22	1.63636
cell 84	25	18	1.38889										34	30	1.13333
cell 85	23	29	0.793103										23	20	1.15
cell 86	29	17	1.70588										21	23	0.913043
cell 87	27	23	1.17391										11	11	1
cell 88	36	40	0.9										8	8	1
cell 89	28	33	0.848485										16	15	1.06667
cell 90	30	29	1.03448										18	14	1.28571
cell 91	27	29	0.931034										24	23	1.04348
cell 92	36	41	0.878049										24	23	1.04348
cell 93	34	32	1.0625										14	18	0.777778
cell 94	21	29	0.724138										24	21	1.14286
cell 95	29	29	1										19	24	0.791667
cell 96	26	23	1.13043										36	25	1.44
cell 97	44	54	0.814815										21	17	1.23529
cell 98	55	46	1.19565										18	22	0.818182
cell 99	27	30	0.9										15	18	0.833333
cell 100	48	45	1.06667										14	22	0.636364
cell 101	53	44	1.20455										38	32	1.1875
cell 102	40	44	0.909091										24	26	0.923077
AVERAGE			1.03693				2.04148				1.14617				1.13032				2.06739
SD			0.229641				0.888929				0.389193				0.434884				0.861687
