# Supplementary material for: Tension-sensitive LINC-RhoA signaling prevents chromatin bridge breakage in cytokinesis
Source: EMBO J. 2025 Sep 9;44(20):5834–59. doi: 10.1038/s44318-025-00565-3 (PMC12528419; doi:10.1038/s44318-025-00565-3)
Supplement: Supplementary file 28 — Source data Fig. 6 [file 44318_2025_565_MOESM28_ESM.zip › Figure 6/6S/6S_numerical_actin patches.xlsx]

## Sheet: Sheet1
Fig. 6S
actin patch fluorescence
				set to 1
	control	siLamin A/C		control	siLamin A/C
patch1	116.24	44.19		0.911115	0.346371
patch2	124.52	39.17		0.976015	0.307023
patch3	117.63	22.83		0.92201	0.178947
patch4	114.41	37		0.896771	0.290014
patch5	96.18	26.66		0.75388	0.208967
patch6	119.81	28.65		0.939097	0.224565
patch7	162.36	42.86		1.27261	0.335946
patch8	99.18	29.73		0.777395	0.23303
patch9	174.18	20.06		1.36526	0.157235
patch10	164.85	6.14		1.29213	0.0481267
patch11	171.97	37.86		1.34794	0.296755
patch12	136.66	38.6		1.07117	0.302555
patch13	170.75	26.8		1.33838	0.210064
patch14	159.54	19.75		1.25051	0.154805
patch15	111.36	31.63		0.872864	0.247923
patch16	161.96	41.25		1.26948	0.323327
patch17	155.19	23.83		1.21641	0.186785
patch18	132.68	36.02		1.03997	0.282333
patch19	155.11	17.09		1.21579	0.133955
patch20	143.86	30.39		1.12761	0.238203
patch21	105.19	16.52		0.824502	0.129487
patch22	152.46	22.83		1.19501	0.178947
patch23	140.15	30.03		1.09853	0.235382
patch24	152.97	18.84		1.19901	0.147672
patch25	148.45	48.42		1.16358	0.379527
patch26	125.71	37.71		0.985343	0.295579
patch27	136.35	29.4		1.06874	0.230444
patch28	140.49	29.71		1.10119	0.232873
patch29	108.49	30.24		0.850368	0.237028
patch30	99.53	16.51		0.780138	0.129409
patch31	93.42	29.61		0.732246	0.23209
patch32	126.32	33.03		0.990124	0.258896
patch33	111.56	22.36		0.874432	0.175263
patch34	101.05	30.17		0.792052	0.236479
patch35	119.69	61.57		0.938156	0.482599
patch36	97.68	29.75		0.765637	0.233187
patch37	89.38	40.92		0.70058	0.32074
patch38	80.88	24.97		0.633955	0.19572
patch39	83.38	49.6		0.653551	0.388776
patch40	106.05	23.03		0.831243	0.180514
patch41	109.18	25.03		0.855777	0.196191
patch42	131.61	23.6		1.03159	0.184982
patch43	101.77	27.42		0.797696	0.214924
patch44	100.82	30.97		0.790249	0.24275
patch45	127.85	14.02		1.00212	0.109892
patch46	93.48	33.09		0.732717	0.259367
patch47	121.68	36.4		0.953755	0.285311
patch48	108.51	48.12		0.850525	0.377175
patch49	167.33	38.46		1.31157	0.301458
patch50	119.07	18.18		0.933297	0.142499
patch51	101.4	38.79		0.794795	0.304045
patch52	97.56	50.29		0.764697	0.394184
patch53	123.81	20.9		0.97045	0.163819
patch54	127.17	17.84		0.996786	0.139834
patch55	122.19			0.957752
patch56	112.33			0.880467
patch57	94.79			0.742985
patch58	112.9			0.884935
patch59	118.31			0.92734
patch60	113.52			0.889795
patch61	123.38			0.967079
patch62	121.23			0.950227
patch63	104			0.815175
patch64	117.14			0.918169
patch65	136.64			1.07101
patch66	108.11			0.84739
patch67	78.1			0.612165
patch68	104.68			0.820505
patch69	104.86			0.821916
patch70	92.59			0.725741
patch71	95.62			0.749491
patch72	128.02			1.00345
patch73	120.55			0.944897
patch74	93.22			0.730679
patch75	129.13			1.01215
patch76	118.8			0.93118
patch77	96.2			0.754037
patch78	117.92			0.924283
patch79	127.84			1.00204
patch80	117.83			0.923577
patch81	127.58			1
AVER	120.696	30.5341		0.94604	0.239333
SD	22.9341	10.6907		0.179763	0.0837957
