# Supplementary material for: Tension-sensitive LINC-RhoA signaling prevents chromatin bridge breakage in cytokinesis
Source: EMBO J. 2025 Sep 9;44(20):5834–59. doi: 10.1038/s44318-025-00565-3 (PMC12528419; doi:10.1038/s44318-025-00565-3)
Supplement: Supplementary file 29 — Source data Fig. 7 [file 44318_2025_565_MOESM29_ESM.zip]

Archive with 39 entries (21 files):
- Figure 7/
- Figure 7/7A/
- Figure 7/7A/7A_microscopy.tif
- Figure 7/7B/
- Figure 7/7B/7B_microscopy.tif
- Figure 7/7C/
- Figure 7/7C/7C_numerical_broken bridges.xlsx
- Figure 7/7D/
- Figure 7/7D/7D_microscopy.tif
- Figure 7/7E/
- Figure 7/7E/7E_microscopy.tif
- Figure 7/7F/
- Figure 7/7F/7F_numerical_actin patches.xlsx
- Figure 7/7G/
- Figure 7/7G/7G.tif
- Figure 7/7G/GFP (Citrine)/
- Figure 7/7G/GFP (Citrine)/GFP_marker.tif
- Figure 7/7G/GFP (Citrine)/GFP_western.tif
- Figure 7/7G/GST/
- Figure 7/7G/GST/GST_marker.tif
- Figure 7/7G/GST/GST_western.tif
- Figure 7/7H/
- Figure 7/7H/7H.tif
- Figure 7/7H/GST_coomassie.tif
- Figure 7/7H/PDZ_alkaline phosphatase.tif
- Figure 7/7I/
- Figure 7/7I/7I_numerical_actin patches.xlsx
- Figure 7/7J/
- Figure 7/7J/7J_numerical_broken bridges.xlsx
- Figure 7/7K/
- Figure 7/7K/7K_numerical_loose bridges.xlsx
- Figure 7/7L/
- Figure 7/7L/7L_microscopy.tif
- Figure 7/7M/
- Figure 7/7M/7M_microscopy.tif
- Figure 7/7N/
- Figure 7/7N/7N_microscopy.tif
- Figure 7/7O/
- Figure 7/7O/7O_microscopy.tif
