# Supplementary material for: Tension-sensitive LINC-RhoA signaling prevents chromatin bridge breakage in cytokinesis
Source: EMBO J. 2025 Sep 9;44(20):5834–59. doi: 10.1038/s44318-025-00565-3 (PMC12528419; doi:10.1038/s44318-025-00565-3)
Supplement: Supplementary file 29 — Source data Fig. 7 [file 44318_2025_565_MOESM29_ESM.zip › Figure 7/7C/7C_numerical_broken bridges.xlsx]

## Sheet: Sheet1
Fig. 7C
broken chromatin bridges, GFP-positive cells
	control GFP		GFP + siLamin A/C		GFP:RhoA-G14V		GFP:RhoA-G14V + siLamin A/C
	1 in 20		4 in 22		1 in 19		1 in 15
	1 in 20		4 in 20		2 in 25		0 in 14
	1 in 20		3 in 16		0 in 17		1 in 15
	2 in 27				0 in 22		2 in 20
	1 in 21
	0 in 17
	%		%		%		%
	5		18.18		5.26		6.66
	5		20		8		0
	5		18.75		0		6.66
	7.4				0		10
	4.76
	0
AVERAGE	4.52667		18.9767		3.315		5.83
SD	2.42789		0.930931		3.98793		4.19347
	n= 125		n= 58		n=83		n= 63
