# Supplementary material for: Tension-sensitive LINC-RhoA signaling prevents chromatin bridge breakage in cytokinesis
Source: EMBO J. 2025 Sep 9;44(20):5834–59. doi: 10.1038/s44318-025-00565-3 (PMC12528419; doi:10.1038/s44318-025-00565-3)
Supplement: Supplementary file 29 — Source data Fig. 7 [file 44318_2025_565_MOESM29_ESM.zip › Figure 7/7F/7F_numerical_actin patches.xlsx]

## Sheet: Sheet1
Fig. 7F
actin patch fluorescence, GFP-positive cells
						set to 1
	control GFP	GFP + siLamin A/C	GFP:RhoA-G14V	GFP:RhoA-G14V + siLamin A/C		control GFP	GFP + siLamin A/C	GFP:RhoA-G14V	GFP:RhoA-G14V + siLamin A/C
patch 1	112.75	14.86	140.85	117.26		1.05325	0.138814	1.31574	1.09538
patch 2	110.09	23.75	137.88	102.37		1.0284	0.221859	1.288	0.956284
patch 3	84.81	46.78	101.47	107.14		0.792248	0.436993	0.947877	1.00084
patch 4	96.19	28.86	122.34	113.53		0.898554	0.269594	1.14283	1.06053
patch 5	109.8	13.05	131.88	96.71		1.02569	0.121906	1.23195	0.903411
patch 6	92.26	26.7	108.39	82.62		0.861842	0.249417	1.01252	0.77179
patch 7	98.77	27.97	105.83	109.18		0.922655	0.26128	0.988605	1.0199
patch 8	80.56	31.54	97.94	103.3		0.752547	0.294629	0.914901	0.964972
patch 9	121.59	23.16	92.29	130.89		1.13583	0.216348	0.862122	1.2227
patch 10	100.66	30.83	120.14	114.96		0.94031	0.287997	1.12228	1.07389
patch 11	105.48	17.37	105.76	105.79		0.985336	0.162261	0.987951	0.988232
patch 12	131.58	36.54	98.36	127.31		1.22915	0.341336	0.918825	1.18926
patch 13	96.82	32.58	111.28	86.35		0.904439	0.304344	1.03952	0.806634
patch 14	101.91	24.24	116.85	112.61		0.951987	0.226437	1.09155	1.05194
patch 15	107.24	38.91	94.07	93.7		1.00178	0.363476	0.87875	0.875294
patch 16	103.71	13.45	99.25	89.04		0.968802	0.125642	0.927139	0.831762
patch 17	119.72	23.36	87.12	103.55		1.11836	0.218216	0.813827	0.967307
patch 18	103.83	33.64	109.26	122.13		0.969922	0.314246	1.02065	1.14087
patch 19	130.25	25.6	108.8	120.08		1.21672	0.239141	1.01635	1.12172
patch 20	110.12	24.63	99.27	97.99		1.02868	0.23008	0.927325	0.915368
patch 21	96.77	20.4	118.01	87.91		0.903972	0.190566	1.10238	0.821207
patch 22	91.4	30.21	132.56	86.1		0.853808	0.282205	1.2383	0.804299
patch 23	125.06	17.12	125.18	98.92		1.16824	0.159926	1.16936	0.924056
patch 24	101.64	17.98	95.39	121.18		0.949465	0.167959	0.891081	1.132
patch 25	90.42	31.89	114.73	141.25		0.844654	0.297899	1.07174	1.31948
patch 26	113.28	31.28	121.62	101.98		1.0582	0.2922	1.13611	0.952641
patch 27	110.51	24.72	105.73	113.89		1.03232	0.230921	0.987671	1.0639
patch 28	129.5	21.73	92.46	90.63		1.20972	0.20299	0.86371	0.846615
patch 29	88.32	13.75	82.09	117.56		0.825037	0.128445	0.766839	1.09818
patch 30	91.75	17.48	128	116.1		0.857078	0.163289	1.19571	1.08454
patch 31	101.44	15.87	100.94	94.31		0.947596	0.148249	0.942926	0.880992
patch 32	112.86	24.64	90.29	95.75		1.05428	0.230173	0.843439	0.894444
patch 33	107.17	11.73	94.17	84.46		1.00112	0.109575	0.879684	0.788979
patch 34	113.52	17.59	100.55	112.66		1.06044	0.164316	0.939283	1.05241
patch 35	115.57	25.27	117.02	108.44		1.07959	0.236058	1.09314	1.01299
patch 36	89.15	18.17	109.62	106.75		0.83279	0.169734	1.02401	0.9972
patch 37	109.25	21.11	82.58	122.31		1.02055	0.197198	0.771417	1.14255
patch 38	94.18	12.85	81.28	90.59		0.879778	0.120038	0.759273	0.846242
patch 39	115.44	29.75	95.19	120.63		1.07838	0.277908	0.889212	1.12686
patch 40	123.68	17.8	111.35	80.99		1.15535	0.166278	1.04017	0.756564
patch 41	126.95	22.87	113.29	87.56		1.1859	0.213639	1.05829	0.817937
patch 42	124.59	16.44	116.74	95.78		1.16385	0.153573	1.09052	0.894724
patch 43	119.55	14.53	113.51	85.07		1.11677	0.135731	1.06035	0.794677
patch 44	110.84	18.34	102.92	94.18		1.03541	0.171322	0.961422	0.879778
patch 45	98.25	36.38	93.1	110.48		0.917797	0.339842	0.869689	1.03204
patch 46	122.17	62.64	96.82	93.48		1.14124	0.585148	0.904439	0.873239
patch 47	103.14	23.96	106.61	118.8		0.963477	0.223821	0.995892	1.10976
patch 48	93.85	25.88	89.49	91.14		0.876695	0.241757	0.835966	0.85138
patch 49		38.03	71.31	99.23			0.355255	0.666139	0.926952
patch 50		32.68	103.61				0.305279	0.967867
patch 51		26.58	120.78				0.248296	1.12826
patch 52		14.22	98.17				0.132835	0.91705
patch 53		26.87	93.23				0.251005	0.870903
patch 54		32.72	93.18				0.305652	0.870436
patch 55		24.8	129.16				0.231668	1.20654
patch 56		21.45	120.81				0.200374	1.12854
patch 57		20.82	119.63				0.194489	1.11752
patch 58		17.16	84.82				0.160299	0.792342
patch 59		26.27	108.18				0.2454	1.01056
patch 60		32.6	90.56				0.304531	0.845961
patch 61		30.95	83.07				0.289118	0.775994
patch 62		21.84	82.16				0.204017	0.767493
patch 63		31.04	121.08				0.289959	1.13106
patch 64		39.34	92.7				0.367493	0.865952
patch 65		9.25	82.92				0.0864084	0.774593
patch 66		26.84	144.24				0.250724	1.34741
patch 67		21.76	104.4				0.20327	0.975247
patch 68		6.12	109.44				0.0571697	1.02233
patch 69		13.44	92.82				0.125549	0.867073
patch 70		29.16	107.35				0.272397	1.0028
patch 71		21.51	85.7				0.200935	0.800562
patch 72			107.48					1.00402
patch 73			128.16					1.1972
patch 74			111.57					1.04223
patch 75			141.43					1.32116
patch 76			138.26					1.29155
patch 77			103.15					0.96357
AVERAGE	107.05	24.5866	106.359	104.176		1	0.229675	0.993547	0.973158
SD	12.9451	9.19598	16.364	14.2613		0.120926	0.0859038	0.152864	0.133221
