# Supplementary material for: Tension-sensitive LINC-RhoA signaling prevents chromatin bridge breakage in cytokinesis
Source: EMBO J. 2025 Sep 9;44(20):5834–59. doi: 10.1038/s44318-025-00565-3 (PMC12528419; doi:10.1038/s44318-025-00565-3)
Supplement: Supplementary file 29 — Source data Fig. 7 [file 44318_2025_565_MOESM29_ESM.zip › Figure 7/7I/7I_numerical_actin patches.xlsx]

## Sheet: Sheet1
Fig. 7I
actin patch fluorescence, GFP- or YFP-positive cells
										set to 1
	control GFP	CB + siNesprin-2	CB:SRs31-37 + siNesprin-2	CB:DHPH + siNesprin-2	CB:DHPH* + siNesprin-2	CH* + siNesprin-2	CH*:DHPH + siNesprin-2	DHPH + siNesprin-2		control GFP	CB + siNesprin-2	CB:SRs31-37 + siNesprin-2	CB:DHPH + siNesprin-2	CB:DHPH* + siNesprin-2	CH* + siNesprin-2	CH*:DHPH + siNesprin-2	DHPH + siNesprin-2
patch 1	112.75	23.18	151.23	96.01	25.26	13.57	26.33	24.33		1.05325	0.216535	1.41271	0.896872	0.235965	0.126763	0.24596	0.227279
patch 2	110.09	15.51	123.85	130.74	13.54	22.47	25.35	16.98		1.0284	0.144886	1.15694	1.2213	0.126483	0.209902	0.236806	0.158619
patch 3	84.81	16.46	143.3	74.52	21.35	13.09	21.58	22		0.792248	0.15376	1.33863	0.696125	0.19944	0.12228	0.201588	0.205513
patch 4	96.19	25.67	120.96	121.02	13.13	14.29	14.32	28.68		0.898554	0.239795	1.12994	1.1305	0.122653	0.133489	0.13377	0.267915
patch 5	109.8	23.14	128.88	119.7	19.75	31.51	25.55	31.11		1.02569	0.216161	1.20393	1.11817	0.184494	0.294349	0.238674	0.290615
patch 6	92.26	28.85	109.72	111.7	16.25	18.63	17.47	31.22		0.861842	0.269501	1.02494	1.04344	0.151799	0.174031	0.163195	0.291642
patch 7	98.77	48.49	119.86	109.91	21.6	30.07	19.07	35.54		0.922655	0.452967	1.11967	1.02672	0.201775	0.280897	0.178141	0.331997
patch 8	80.56	11.69	143.35	88.66	10.89	45.12	29.77	22.38		0.752547	0.109202	1.3391	0.828213	0.101728	0.421486	0.278095	0.209063
patch 9	121.59	13.53	147.75	94.36	11.43	29.75	15.68	11.21		1.13583	0.12639	1.3802	0.881459	0.106773	0.277908	0.146474	0.104718
patch 10	100.66	17.84	31.75	105.97	33.41	33.67	20.36	45.35		0.94031	0.166651	0.296591	0.989913	0.312098	0.314527	0.190192	0.423638
patch 11	105.48	23.82	141.63	96.57	18.4	22.37	21.05	10.8		0.985336	0.222513	1.32303	0.902104	0.171883	0.208968	0.196637	0.100888
patch 12	131.58	16.06	149.05	96.97	31.51	23.68	32.71	23.78		1.22915	0.150024	1.39234	0.90584	0.294349	0.221205	0.305559	0.222141
patch 13	96.82	22.09	151.78	112.62	21.21	9.99	26.97	29.31		0.904439	0.206353	1.41784	1.05203	0.198132	0.0933211	0.251939	0.2738
patch 14	101.91	30.74	134.21	111.73	27.08	26.96	24.59	33.36		0.951987	0.287156	1.25372	1.04372	0.252966	0.251845	0.229706	0.311633
patch 15	107.24	35.92	138.89	116.45	24.59	22.02	22.84	20.69		1.00178	0.335545	1.29743	1.08781	0.229706	0.205699	0.213359	0.193276
patch 16	103.71	27.22	70	116.73	32.27	12.22	18.12	17.26		0.968802	0.254274	0.653901	1.09043	0.301449	0.114152	0.169267	0.161235
patch 17	119.72	16.66	66.96	113.06	28.61	17.9	13.76	15.96		1.11836	0.155629	0.625503	1.05614	0.267259	0.167212	0.128538	0.149091
patch 18	103.83	12.39	127.17	101.89	27.98	19.98	24.43	29.46		0.969922	0.115741	1.18795	0.9518	0.261374	0.186642	0.228212	0.275201
patch 19	130.25	24.54	72.84	111.52	31.66	14.29	27.89	16.74		1.21672	0.229239	0.680431	1.04176	0.29575	0.133489	0.260533	0.156377
patch 20	110.12	20.83	39.37	130.06	25.98	14.18	14.8	28.85		1.02868	0.194582	0.367773	1.21495	0.242691	0.132462	0.138253	0.269503
patch 21	96.77	36.62	36.37	85.49	27.34	16.6	27.31	15.67		0.903972	0.342084	0.339748	0.7986	0.255395	0.155068	0.255115	0.146382
patch 22	91.4	23.23	91.56	114.78	23.24	21.88	35.85	22.56		0.853808	0.217002	0.855303	1.07221	0.217095	0.204391	0.334891	0.210745
patch 23	125.06	30.39	111.34	90.02	36.61	14.55	34.82	10.82		1.16824	0.283887	1.04008	0.840917	0.34199	0.135918	0.325269	0.101075
patch 24	101.64	28.87	122	74.48	24.5	22.63	20.52	14.94		0.949465	0.269688	1.13966	0.695751	0.228865	0.211397	0.191687	0.139562
patch 25	90.42	23.2	87	102.19	34.66	24.55	23.76	24		0.844654	0.216722	0.812706	0.954603	0.323775	0.229333	0.221953	0.224196
patch 26	113.28	22.18	90	122.72	31.75	14.22	26.22	33.21		1.0582	0.207193	0.84073	1.14638	0.296591	0.132835	0.244933	0.310232
patch 27	110.51	31.89	92.9	81.24	22.8	10.82	16.09	15.47		1.03232	0.297899	0.86782	0.758899	0.212985	0.101074	0.150304	0.144513
patch 28	129.5	24.01	76	85.75	20.8	10.16	14.97	25.7		1.20972	0.224288	0.70995	0.801029	0.194302	0.0949091	0.139841	0.240077
patch 29	88.32	30.09	111	116.91	25.3	41.45	12.9	24.28		0.825037	0.281084	1.0369	1.09211	0.236339	0.387203	0.120505	0.226812
patch 30	91.75	23.74	108	113.22	28.93	34.85	31.35	63.38		0.857078	0.221766	1.00888	1.05764	0.270248	0.325549	0.292854	0.592065
patch 31	101.44	20.72	129.3	100.52	31.35	13.55	29.79	16.47		0.947596	0.193555	1.20785	0.939002	0.292854	0.126577	0.278282	0.153855
patch 32	112.86	24.15	141.7	106.09	24.19	17.21	26.71	15.67		1.05428	0.225596	1.32368	0.991034	0.22597	0.160766	0.24951	0.146382
patch 33	107.17	6.38	107.95	116.75	11.67	20.05	26.62	3.75		1.00112	0.0595984	1.00841	1.09061	0.109015	0.187296	0.248669	0.0350307
patch 34	113.52	9.19	125	83.75	24.41	19.03	19.67	15.66		1.06044	0.0858479	1.16768	0.782346	0.228025	0.177768	0.183746	0.146288
patch 35	115.57	7.75	119	138.85	15.91	16.44	5.69	11.53		1.07959	0.0723962	1.11163	1.29706	0.148622	0.153573	0.0531528	0.107708
patch 36	89.15	7.41	110	104.37	15.76	15.31	21.99	16.47		0.83279	0.0692201	1.02756	0.974967	0.147221	0.143018	0.205418	0.153855
patch 37	109.25	28.39	160	140.76	17.9	17.42	17.28	31.21		1.02055	0.265204	1.49463	1.3149	0.167212	0.162728	0.16142	0.291549
patch 38	94.18	30.27	173	95.1	39.02	15.19	28.15	23.78		0.879778	0.282766	1.61607	0.888372	0.364503	0.141897	0.262962	0.222141
patch 39	115.44	30.32	115	108.63	13.51	16.02	22.21	7.03		1.07838	0.283233	1.07427	1.01476	0.126203	0.14965	0.207474	0.0656709
patch 40	123.68	36.12	106	118.62	9.98	8.68	43.93	13.47		1.15535	0.337413	0.990193	1.10808	0.0932276	0.0810838	0.41037	0.12583
patch 41	126.95	14.83	134	100.48	26.71	45.8	44.79	9.5		1.1859	0.138534	1.25175	0.938629	0.24951	0.427838	0.418403	0.0887444
patch 42	124.59	6.5	113	120.23	23.54	17.57	16.35	12.58		1.16385	0.0607194	1.05558	1.12312	0.219898	0.164129	0.152733	0.117516
patch 43	119.55	24.26	116	117.82	32.05	31.03	23.16	24.83		1.11677	0.226624	1.08361	1.10061	0.299393	0.289865	0.216348	0.23195
patch 44	110.84	13.3	105	106.43	8.78	36.28	20.38	5.24		1.03541	0.124241	0.980852	0.99421	0.0820179	0.338908	0.190379	0.0489495
patch 45	98.25	10.04	127	100.38	45.19	13.66	12.83	6.45		0.917797	0.0937881	1.18636	0.937694	0.42214	0.127604	0.119851	0.0602528
patch 46	122.17	10.94	119	96.01	27.7	12.94	15.16	9.92		1.14124	0.102195	1.11163	0.896872	0.258758	0.120878	0.141616	0.0926678
patch 47	103.14	12.21	87	88.23	14.23	11.16	23.08	9.74		0.963477	0.114059	0.812706	0.824196	0.132929	0.104251	0.215601	0.0909864
patch 48	93.85	11.32	86	94.84	20.33	31.64	19.14	17.32		0.876695	0.105745	0.803364	0.885943	0.189912	0.295563	0.178795	0.161795
patch 49		23.45	140	111.91	31.39	48.54	18.8	5.41			0.219057	1.3078	1.0454	0.293228	0.453434	0.175619	0.0505376
patch 50		14.26	150	133.76	19.16	52.44	23.81	3.7			0.133209	1.40122	1.24951	0.178982	0.489866	0.22242	0.0345636
patch 51		18.79	103	124.49	12.07	22.56	29.8	5.97			0.175526	0.962169	1.16292	0.112751	0.210743	0.278375	0.0557689
patch 52		8.64	60	107.85	19.53	8.27	19.33	13.66			0.0807101	0.560487	1.00748	0.182438	0.0772538	0.18057	0.127605
patch 53		31.91	103	113.77	13.5	27.94	9.7	15.61			0.298086	0.962169	1.06278	0.12611	0.261	0.090612	0.145821
patch 54		19.47	85	97.32	18.4	13.83	14.59	17.39			0.181878	0.794023	0.90911	0.171883	0.129192	0.136292	0.162449
patch 55		17.58	103.58	115.77	30.96	20.77	25.96	19.4			0.164223	0.967587	1.08146	0.289211	0.194022	0.242504	0.181225
patch 56		20.17	129.1	106.92	21.43	28.45	30.35	23.77			0.188417	1.20598	0.998788	0.200187	0.265764	0.283513	0.222048
patch 57		20.33	146.1	110.2	31.2	15.97	24.37	26.18			0.189912	1.36479	1.02943	0.291453	0.149183	0.227651	0.244561
patch 58		39.66	128	126.57	25.63	13.09	25.12	11.05			0.370482	1.19571	1.18235	0.239421	0.12228	0.234657	0.103224
patch 59		15.55	90	110.08	8.65	15.4	17.79	11.01			0.14526	0.84073	1.02831	0.0808035	0.143858	0.166184	0.10285
patch 60		27.4	120.6	108.52	15.99	7.33	18.56	11.23			0.255956	1.12658	1.01373	0.14937	0.0684728	0.173377	0.104905
patch 61		20.93	94	132.75	13.85	28.91	19.33	5.17			0.195516	0.878096	1.24008	0.129379	0.270061	0.18057	0.0482956
patch 62		12.86	137	127.61	16.59	26.56	10.16	19.74			0.120131	1.27978	1.19206	0.154975	0.248109	0.0949091	0.184402
patch 63		7.51	102.9	125.28	15.29	51.79	14.76	7.02			0.0701543	0.961235	1.1703	0.142831	0.483794	0.13788	0.0655774
patch 64		7.89	157	98.96	25.56	11.24	25.92	11.78			0.073704	1.46661	0.92443	0.238767	0.104998	0.24213	0.110043
patch 65		19.25	195	98.07	34.24	9.49	26.84	21.2			0.179823	1.82158	0.916116	0.319851	0.0886503	0.250724	0.19804
patch 66		10.7	151.8	109.47	14.02	37.54	27.71	25.93			0.0999535	1.41803	1.02261	0.130967	0.350678	0.258852	0.242226
patch 67		44.32	67.2	120.29	18.92	12.75	25.84	6.18			0.414013	0.627745	1.12368	0.17674	0.119103	0.241383	0.0577306
patch 68		20.59	71.2	119.52	12.13	17.25	18.63	8.51			0.19234	0.665111	1.11649	0.113312	0.16114	0.174031	0.0794963
patch 69		23.61	69.4	118.18	26.54	12.62	24.51	13.65			0.220552	0.648296	1.10397	0.247922	0.117889	0.228959	0.127512
patch 70		17.11	89	102.12	29.89	15.07		6.39			0.159832	0.831389	0.953949	0.279216	0.140776		0.0596923
patch 71		28.28	89.2	96.41	19.31	17.74		4.85			0.264176	0.833257	0.900609	0.180383	0.165717		0.0453064
patch 72		22.42	65.9	100.05	26.79	16.76		14.85			0.209435	0.615601	0.934612	0.250257	0.156563		0.138722
patch 73		25.09	126.8	87.95	30.97	13.03		20.11			0.234377	1.1845	0.82158	0.289305	0.121719		0.187858
patch 74		19.1	128.9	117.44	31.19	18.04		9.62			0.178422	1.20411	1.09706	0.29136	0.16852		0.0898654
patch 75		21.92	151.5		16.01	25.29		7.7			0.204765	1.41523		0.149557	0.236245		0.0719297
patch 76		15.25	108.3		21.42	17.97		21.78			0.142457	1.01168		0.200094	0.167866		0.203458
patch 77		13.46	152.2		19.56	14.93		22.63			0.125736	1.42177		0.182719	0.139468		0.211399
patch 78		11.42	108.9		17.06	19.86		21.86			0.106679	1.01728		0.159365	0.185521		0.204206
patch 79		11.98	110.4		18.57	23.68		23.58			0.111911	1.0313		0.173471	0.221205		0.220273
patch 80		6.83	144.5		14.34	23.33		15.52			0.0638021	1.34984		0.133956	0.217936		0.14498
patch 81		8.97	117.9		30.17	17.32		9.68			0.0837928	1.10136		0.281831	0.161794		0.0904259
patch 82		20.03	113.7		25.56	13.63		33.54			0.187109	1.06212		0.238767	0.127324		0.313314
patch 83		20.62	128.11		20.87	20.82		29.91			0.192621	1.19673		0.194956	0.194489		0.279405
patch 84		14.56	75.8		38.42	15.54					0.136011	0.708082		0.358898	0.145166
patch 85		15.38	121.7		13.98	16.82					0.143671	1.13685		0.130593	0.157123
patch 86		12.93	145.9		18.71	8.13					0.120785	1.36292		0.174778	0.075946
patch 87		15.89			23.26	17.23					0.148436			0.217282	0.160953
patch 88		37.87			18.82	16.89					0.353761			0.175806	0.157777
patch 89					22.84	20.97								0.213359	0.19589
patch 90					47.78	25.5								0.446334	0.238207
patch 91					25.8	25.4								0.241009	0.237273
patch 92					48.42	27.19								0.452313	0.253994
patch 93						20.79									0.194209
patch 94						16.69									0.155909
patch 95						13.03									0.121719
patch 96						14.05									0.131247
patch 97						15.06									0.140682
patch 98						26.15									0.244279
patch 99						21.33									0.199253
patch 100						18.19									0.169921
patch 101						31.36									0.292948
patch 102						23.95									0.223728
patch 103						20.24									0.189071
patch 104						21.19									0.197945
patch 105						23.05									0.21532
patch 106						26.98									0.252032
patch 107						24.12									0.225316
patch 108						20.01									0.186922
AVERAGE	107.05	20.4197	113.898	108.191	23.2484	20.8937	22.5397	18.3282		1	0.190749	1.06398	1.01066	0.217173	0.195177	0.210554	0.171213
SD	12.9451	8.98432	31.0541	14.5468	8.4765	9.25321	7.20769	10.1894		0.120926	0.0839266	0.29009	0.135889	0.0791828	0.0864384	0.0673303	0.0951847
