# Supplementary material for: Tension-sensitive LINC-RhoA signaling prevents chromatin bridge breakage in cytokinesis
Source: EMBO J. 2025 Sep 9;44(20):5834–59. doi: 10.1038/s44318-025-00565-3 (PMC12528419; doi:10.1038/s44318-025-00565-3)
Supplement: Supplementary file 29 — Source data Fig. 7 [file 44318_2025_565_MOESM29_ESM.zip › Figure 7/7J/7J_numerical_broken bridges.xlsx]

## Sheet: Sheet1
Fig. 7J
broken chromatin bridges, GFP-, YFP-, mCherry-positive cells
	control GFP		CB + siNesprin-2		CB:SRs31-37 + siNesprin-2		CB:DHPH + siNesprin-2		CB:DHPH* + siNesprin-2		CH* + siNesprin-2		CH*:DHPH + siNesprin-2		DHPH + siNesprin-2
	1 in 20		7 in 18		1 in 13		2 in 22		5 in 16		6 in 25		3 in 18		2 in 13
	1 in 20		4 in 15		1 in 10		2 in 17		4 in 15		1 in 17		4 in 18		5 in 21
	1 in 20		6 in 17		0 in 17		1 in 16		7 in 20		3 in 26		4 in 20		4 in 16
	2 in 27		4 in 15		0 in 17		1 in 19		7 in 19		5 in 21
	1 in 21		6 in 19		0 in 15		1 in 21				4 in 18
	0 in 17
	%		%		%		%		%		%		%		%
	5		38.88		7.7		9.09		31.25		24		16.66		15.38
	5		26.66		10		11.76		26.66		5.88		22.22		23.8
	5		35.29		0		6.25		35		11.53		20		25
	7.4		26.66		0		5.26		36.84		23.8
	4.76		31.58		0		4.76				22.22
	0
AVERAGE	4.52667		31.814		3.54		7.424		32.4375		17.486		19.6267		21.3933
SD	2.42789		5.3664		4.91508		2.9468		4.49956		8.28979		2.79874		5.24215
	n= 125		n= 84		n-72		n= 95		n= 70		n= 107		n= 56		n=50
