# Supplementary material for: Tension-sensitive LINC-RhoA signaling prevents chromatin bridge breakage in cytokinesis
Source: EMBO J. 2025 Sep 9;44(20):5834–59. doi: 10.1038/s44318-025-00565-3 (PMC12528419; doi:10.1038/s44318-025-00565-3)
Supplement: Supplementary file 29 — Source data Fig. 7 [file 44318_2025_565_MOESM29_ESM.zip › Figure 7/7K/7K_numerical_loose bridges.xlsx]

## Sheet: Sheet1
Fig. 7K
intact loose chromatin bridges, GFP-, YFP-, mCherry-positive cells
	control GFP		CB + siNesprin-2		CB:SRs31-37 + siNesprin-2		CB:DHPH + siNesprin-2		CB:DHPH* + siNesprin-2		CH* + siNesprin-2		CH*:DHPH + siNesprin-2		DHPH + siNesprin-2
	1 in 14		3 in 18		1 in 15		2 in 22		2 in 16		8 in 25		8 in 18		5 in 13
	3 in 28		1 in 15		2 in 19		1 in 17		1 in 15		7 in 17		6 in 18		7 in 21
	1 in 19		1 in 17		1 in 16		2 in 16		2 in 20		13 in 26		8 in 20		5 in 16
	0 in 13		1 in 15		2 in 17		2 in 19		2 in 19		7 in 21
	1 in 13		2 in 19				2 in 21				7 in 18
	2 in 17
	0 in 13
	0 in 10
	1 in 16
	%		%		%		%		%		%		%		%
	7.1		16.66		6.66		7.14		12.5		32		44.44		38.46
	10.71		6.66		10.52		5.88		6.66		41.17		33.33		33.33
	5.26		5.88		6.25		12.5		10		50		40		31.25
	0		6.66		11.76		10.52		10.52		33.33
	7.6		10.52				9.52				38.88
	11.7
	0
	0
	6.25
AVERAGE	5.40222		9.276		8.7975		9.112		9.92		39.076		39.2567		34.3467
SD	4.52546		4.50807		2.75694		2.64396		2.42559		7.19102		5.59218		3.71096
	n= 143		n= 84		n= 67		n= 95		n= 70		n= 107		n= 56		n=50
