# Supplementary material for: Tension-sensitive LINC-RhoA signaling prevents chromatin bridge breakage in cytokinesis
Source: EMBO J. 2025 Sep 9;44(20):5834–59. doi: 10.1038/s44318-025-00565-3 (PMC12528419; doi:10.1038/s44318-025-00565-3)
Supplement: Supplementary file 30 — Source data Fig. 8 [file 44318_2025_565_MOESM30_ESM.zip]

Archive with 27 entries (13 files):
- Figure 8/
- Figure 8/8B/
- Figure 8/8B/8B_microscopy.tif
- Figure 8/8C/
- Figure 8/8C/8C_microscopy.tif
- Figure 8/8D/
- Figure 8/8D/8D_microscopy.tif
- Figure 8/8E/
- Figure 8/8E/8E_microscopy.tif
- Figure 8/8F/
- Figure 8/8F/8F_numerical_nuclear chromatin shape.xlsx
- Figure 8/8G/
- Figure 8/8G/8G_numerical_loose bridges.xlsx
- Figure 8/8H/
- Figure 8/8H/8H_numerical_Nesprin-2.xlsx
- Figure 8/8I/
- Figure 8/8I/8I_numerical_actin patches.xlsx
- Figure 8/8J/
- Figure 8/8J/8J_numerical_broken bridges.xlsx
- Figure 8/8K/
- Figure 8/8K/8K_numerical_actin foci.xlsx
- Figure 8/8L/
- Figure 8/8L/8L_microscopy.tif
- Figure 8/8M/
- Figure 8/8M/8M_microscopy.tif
- Figure 8/8N/
- Figure 8/8N/8N_microscopy.tif
