# Supplementary material for: Tension-sensitive LINC-RhoA signaling prevents chromatin bridge breakage in cytokinesis
Source: EMBO J. 2025 Sep 9;44(20):5834–59. doi: 10.1038/s44318-025-00565-3 (PMC12528419; doi:10.1038/s44318-025-00565-3)
Supplement: Supplementary file 30 — Source data Fig. 8 [file 44318_2025_565_MOESM30_ESM.zip › Figure 8/8F/8F_numerical_nuclear chromatin shape.xlsx]

## Sheet: Sheet1
Fig. 8F
nuclear chromatin shape
	GFP, intact chromatin bridges				lamin A:RFP overexpression, intact chromatin bridges
	x	y	x/y		x	y	x/y
cell 1	14.64	8.7	1.68276		10.6	12.26	0.8646
cell 2	12.03	12.53	0.960096		11.38	11.88	0.957912
cell 3	11.78	9.17	1.28462		14.13	12.08	1.1697
cell 4	10.57	9.16	1.15393		13.15	9.82	1.3391
cell 5	11.3	9.61	1.17586		7.18	11.16	0.643369
cell 6	11.55	7.89	1.46388		10.24	12.09	0.846981
cell 7	12.31	12.22	1.00736		9.94	13.06	0.761103
cell 8	15.62	12.98	1.20339		16.19	12.06	1.34245
cell 9	9.71	11.03	0.880326		12.32	7.22	1.70637
cell 10	10.79	10.49	1.0286		13.2	8.59	1.53667
cell 11	13.61	8.27	1.64571		13.73	10.95	1.25388
cell 12	12.99	9.36	1.38782		10.22	10.34	0.988395
cell 13	18.37	11.46	1.60297		13.12	6.57	1.99696
cell 14	18.62	13.75	1.35418		11.41	8.05	1.41739
cell 15	12.39	10.28	1.20525		8.94	12.11	0.738233
cell 16	12.8	10.54	1.21442		12	8.35	1.43713
cell 17	13.36	9.85	1.35635		11.98	8.55	1.40117
cell 18	13.5	9.51	1.41956		11.47	9.38	1.22281
cell 19	10.55	11.91	0.88581		13.01	11.38	1.14323
cell 20	9.92	10.01	0.991009		14.73	14.58	1.01029
cell 21	14.66	10.56	1.38826		10.78	12.07	0.893123
cell 22	16.22	10.02	1.61876		12.37	10.08	1.22718
cell 23	15.73	12.21	1.28829		12.75	6.46	1.97368
cell 24	15.73	14.16	1.11088		9.51	12.29	0.7738
cell 25	14	13.9	1.00719		15.24	10.01	1.52248
cell 26	14.68	9.69	1.51496		18.05	10.36	1.74228
cell 27	11.67	10.33	1.12972		14.15	10.35	1.36715
cell 28	10.45	11.11	0.940594		10.84	12.92	0.839009
cell 29	23.86	13.95	1.71039		19.25	13.91	1.3839
cell 30	21.02	14.17	1.48342		14.71	13.12	1.12119
cell 31	13.55	10.92	1.24084		13.67	9.43	1.44963
cell 32	13.36	13.1	1.01985		16.35	8.91	1.83502
cell 33	11.88	16.06	0.739726		13.4	9.51	1.40904
cell 34	17.1	13.24	1.29154		7.75	13.46	0.57578
cell 35	16.15	7.21	2.23994		10.63	10.31	1.03104
cell 36	12.63	9.92	1.27319		8.38	10.01	0.837163
cell 37	12.91	12.2	1.0582		20.31	8.78	2.31321
cell 38	13.43	11.58	1.15976		20.91	7.81	2.67734
cell 39	19.85	12.54	1.58293		9.68	8.9	1.08764
cell 40	16.65	14.24	1.16924		10.97	7.81	1.40461
cell 41	7.66	8.55	0.895906		21.81	7.35	2.96735
cell 42	7.05	8.47	0.832349		11.3	10.64	1.06203
cell 43	18.91	12.05	1.56929
cell 44	15.59	12.24	1.27369
cell 45	10.82	13.69	0.790358
cell 46	11.53	17.23	0.669182
cell 47	14.84	11.74	1.26405
cell 48	19.27	8.46	2.27778
cell 49	13.32	11.71	1.13749
cell 50	12.4	8.33	1.4886
cell 51	10.49	10.09	1.03964
cell 52	12.74	9.11	1.39846
cell 53	13.36	8.76	1.52511
cell 54	15.59	8.33	1.87155
cell 55	16.22	13.17	1.23159
cell 56	15.63	9.63	1.62305
cell 57	16.92	13.56	1.24779
cell 58	19.23	14.54	1.32256
cell 59	10.87	10.6	1.02547
cell 60	11.77	9.98	1.17936
cell 61	13.98	14.2	0.984507
cell 62	14.16	19.36	0.731405
cell 63	12.96	10.46	1.23901
cell 64	12.26	11.29	1.08592
cell 65	18.62	12.3	1.51382
cell 66	13.82	13.62	1.01468
cell 67	12.01	15.71	0.764481
cell 68	12.63	12.96	0.974537
cell 69	13.39	9.48	1.41245
cell 70	13.28	11.82	1.12352
cell 71	13.15	9.82	1.3391
cell 72	12.87	10.05	1.2806
cell 73	14.53	11.4	1.27456
cell 74	11.95	12.95	0.92278
cell 75	11.86	10.17	1.16618
cell 76	10.06	10.5	0.958095
cell 77	11.95	9.79	1.22063
cell 78	15.1	13.76	1.09738
cell 79	13.96	10.14	1.37673
cell 80	13.24	11.78	1.12394
cell 81	13.09	10.18	1.28585
cell 82	14.28	11.22	1.27273
cell 83	13.26	10.69	1.24041
cell 84	18.15	13.93	1.30294
cell 85	12.03	10.83	1.1108
cell 86	16.52	9.75	1.69436
cell 87	13.74	11.27	1.21917
cell 88	8.76	14.37	0.609603
cell 89	15.87	9.84	1.6128
cell 90	14.38	11.27	1.27595
cell 91	14.73	10.9	1.35138
cell 92	14.06	12	1.17167
cell 93	10.44	14.54	0.718019
cell 94	11.94	13.74	0.868996
cell 95	14.51	9.61	1.50989
cell 96	12.12	12.55	0.965737
cell 97	12.57	9.18	1.36928
cell 98	11.58	11.86	0.976391
cell 99	13.53	10.13	1.33564
cell 100	12.55	9.78	1.28323
cell 101	14.59	7.25	2.01241
cell 102	15.07	8.32	1.8113
cell 103	16.18	7.45	2.17181
cell 104	14.05	8.11	1.73243
cell 105	13.98	12.77	1.09475
cell 106	17.44	9.43	1.84942
cell 107	15.81	6.66	2.37387
cell 108	10.76	8.27	1.30109
cell 109	13.97	8.83	1.58211
cell 110	14.43	10.08	1.43155
cell 111	15.52	9.76	1.59016
cell 112	13.72	9.33	1.47053
cell 113	21.33	12.55	1.6996
cell 114	20.49	11.92	1.71896
cell 115	15.06	8.93	1.68645
cell 116	17.55	7.02	2.5
cell 117	13.27	9.23	1.4377
cell 118	13.94	10.22	1.36399
cell 119	13.23	6.95	1.9036
cell 120	14.19	5.84	2.42979
cell 121	19.39	10.89	1.78053
cell 122	14.26	7.4	1.92703
cell 123	13.03	8.56	1.5222
cell 124	10.5	10.39	1.01059
cell 125	11.85	9.63	1.23053
cell 126	13.42	7.23	1.85615
cell 127	17.43	7.12	2.44803
cell 128	15.96	8.2	1.94634
cell 129	13.13	14.56	0.901786
cell 130	11.68	13.51	0.864545
cell 131	13.24	7.44	1.77957
cell 132	13.83	6.26	2.20927
cell 133	13.31	9.76	1.36373
cell 134	14.34	8.39	1.70918
cell 135	10.57	9.72	1.08745
cell 136	17.18	9.64	1.78216
cell 137	16.02	12.82	1.24961
cell 138	14.12	8.63	1.63615
cell 139	11.79	8.67	1.35986
cell 140	11.3	9.63	1.17342
cell 141	21.31	9.25	2.30378
cell 142	19.86	8.64	2.29861
cell 143	9.4	9.27	1.01402
cell 144	11.91	7.69	1.54876
cell 145	13.05	9.24	1.41234
cell 146	11.32	8.81	1.2849
		AVER	1.36422			AVER	1.31599
		SD	0.393311			SD	0.514962
