# Supplementary material for: Tension-sensitive LINC-RhoA signaling prevents chromatin bridge breakage in cytokinesis
Source: EMBO J. 2025 Sep 9;44(20):5834–59. doi: 10.1038/s44318-025-00565-3 (PMC12528419; doi:10.1038/s44318-025-00565-3)
Supplement: Supplementary file 30 — Source data Fig. 8 [file 44318_2025_565_MOESM30_ESM.zip › Figure 8/8G/8G_numerical_loose bridges.xlsx]

## Sheet: Sheet1
Fig. 8G
intact loose chromatin bridges, RFP-positive cells
	mCherry		Lamin A:RFP overexpression
	2 in 19		2 in 16
	0 in 18		2 in 12
	2 in 14		2 in 18
	1 in 20		1 in 14
	1 in 16
	1 in 20
	%		%
	10.52		12.5
	0		16.6
	14.28		11.1
	5		7.1
	6.25
	5
AVERAGE	6.84167		11.825
SD	4.95582		3.92035
	n=107		n=60
