# Supplementary material for: Tension-sensitive LINC-RhoA signaling prevents chromatin bridge breakage in cytokinesis
Source: EMBO J. 2025 Sep 9;44(20):5834–59. doi: 10.1038/s44318-025-00565-3 (PMC12528419; doi:10.1038/s44318-025-00565-3)
Supplement: Supplementary file 30 — Source data Fig. 8 [file 44318_2025_565_MOESM30_ESM.zip › Figure 8/8H/8H_numerical_Nesprin-2.xlsx]

## Sheet: Sheet1
Fig. 8H
front/back Nesprin-2 intensity at nuclear membrane, cells with intact chromatin bridges
	mCherry				Lamin A:RFP overexpression
	front	back	front/back		front	back	front/back
cell 1	73	40	1.825		58	42	1.38095
cell 2	52	36	1.44444		65	52	1.25
cell 3	36	27	1.33333		66	80	0.825
cell 4	26	21	1.2381		47	88	0.534091
cell 5	26	19	1.36842		99	108	0.916667
cell 6	73	33	2.21212		74	66	1.12121
cell 7	81	43	1.88372		56	36	1.55556
cell 8	69	52	1.32692		37	57	0.649123
cell 9	39	39	1		46	30	1.53333
cell 10	67	54	1.24074		53	64	0.828125
cell 11	92	56	1.64286		57	44	1.29545
cell 12	83	50	1.66		52	30	1.73333
cell 13	37	31	1.19355		180	160	1.125
cell 14	43	25	1.72		145	174	0.833333
cell 15	33	25	1.32		72	82	0.878049
cell 16	14	3	4.66667		88	61	1.44262
cell 17	17	5	3.4		156	169	0.923077
cell 18	17	16	1.0625		74	77	0.961039
cell 19	15	10	1.5		44	33	1.33333
cell 20	31	17	1.82353		50	40	1.25
cell 21	41	17	2.41176		119	124	0.959677
cell 22	41	32	1.28125		42	79	0.531646
cell 23	33	19	1.73684		85	87	0.977011
cell 24	39	37	1.05405		98	102	0.960784
cell 25	48	25	1.92		71	67	1.0597
cell 26	20	15	1.33333		59	34	1.73529
cell 27	29	13	2.23077		102	114	0.894737
cell 28	31	11	2.81818		112	83	1.3494
cell 29	40	27	1.48148		65	80	0.8125
cell 30	13	5	2.6		133	111	1.1982
cell 31	9	8	1.125		149	139	1.07194
cell 32	16	10	1.6		78	47	1.65957
cell 33	19	5	3.8		63	78	0.807692
cell 34	16	10	1.6		77	112	0.6875
cell 35	19	6	3.16667		99	70	1.41429
cell 36	14	6	2.33333		41	52	0.788462
cell 37	24	11	2.18182		34	37	0.918919
cell 38	20	12	1.66667		72	82	0.878049
cell 39	58	23	2.52174		105	74	1.41892
cell 40	60	17	3.52941		105	61	1.72131
cell 41	52	23	2.26087		104	99	1.05051
cell 42	39	27	1.44444		49	45	1.08889
cell 43	52	13	4		94	69	1.36232
cell 44	51	11	4.63636		29	20	1.45
cell 45					41	35	1.17143
cell 46					64	70	0.914286
cell 47					36	42	0.857143
cell 48					94	90	1.04444
cell 49					75	91	0.824176
cell 50					68	45	1.51111
cell 51					34	27	1.25926
cell 52					43	29	1.48276
cell 53					127	95	1.33684
cell 54					110	170	0.647059
cell 55					131	106	1.23585
cell 56					90	88	1.02273
cell 57					53	58	0.913793
cell 58					51	37	1.37838
AVERAGE			2.04148				1.11665
SD			0.888929				0.308295
