# Supplementary material for: Tension-sensitive LINC-RhoA signaling prevents chromatin bridge breakage in cytokinesis
Source: EMBO J. 2025 Sep 9;44(20):5834–59. doi: 10.1038/s44318-025-00565-3 (PMC12528419; doi:10.1038/s44318-025-00565-3)
Supplement: Supplementary file 30 — Source data Fig. 8 [file 44318_2025_565_MOESM30_ESM.zip › Figure 8/8I/8I_numerical_actin patches.xlsx]

## Sheet: Sheet1
Fig. 8I
actin patch fluorescence; mCherry-, RFP-positive cells
				set to 1
	mCherry	Lamin A:RFP overexpression		mCherry	Lamin A:RFP overexpression
patch1	116.24	33.18		0.986506	0.281592
patch2	124.52	24.45		1.05678	0.207502
patch3	117.63	12.46		0.998303	0.105746
patch4	114.41	21.06		0.970975	0.178732
patch5	96.18	24.27		0.816261	0.205975
patch6	119.81	35.38		1.0168	0.300263
patch7	162.36	16.49		1.37792	0.139947
patch8	99.18	13.83		0.841721	0.117372
patch9	174.18	25.78		1.47823	0.21879
patch10	164.85	11.1		1.39905	0.0942035
patch11	171.97	16.82		1.45948	0.142748
patch12	136.66	22.68		1.15981	0.192481
patch13	170.75	36.95		1.44912	0.313587
patch14	159.54	29.75		1.35398	0.252482
patch15	111.36	15.51		0.94509	0.13163
patch16	161.96	29.39		1.37452	0.249427
patch17	155.19	12.52		1.31707	0.106255
patch18	132.68	31.31		1.12603	0.265722
patch19	155.11	18.92		1.31639	0.16057
patch20	143.86	33.77		1.22091	0.286599
patch21	105.19	17.08		0.892727	0.144955
patch22	152.46	23.76		1.2939	0.201646
patch23	140.15	59.16		1.18943	0.502079
patch24	152.97	29.46		1.29823	0.250021
patch25	148.45	13.46		1.25987	0.114232
patch26	125.71	7.31		1.06688	0.0620385
patch27	136.35	31.89		1.15718	0.270644
patch28	140.49	29.2		1.19231	0.247815
patch29	108.49	24.48		0.920733	0.207757
patch30	99.53	35.19		0.844692	0.298651
patch31	93.42	38.34		0.792837	0.325384
patch32	126.32	34.46		1.07205	0.292455
patch33	111.56	39.98		0.946788	0.339302
patch34	101.05	18.62		0.857591	0.158024
patch35	119.69	14.93		1.01579	0.126708
patch36	97.68	18.82		0.828991	0.159722
patch37	89.38	14.69		0.75855	0.124671
patch38	80.88	28.09		0.686413	0.238394
patch39	83.38	29.69		0.70763	0.251973
patch40	106.05	7.89		0.900025	0.0669609
patch41	109.18	17.31		0.926589	0.146907
patch42	131.61	12.27		1.11695	0.104133
patch43	101.77	11.66		0.863702	0.0989561
patch44	100.82	26.3		0.855639	0.223203
patch45	127.85	10.42		1.08504	0.0884325
patch46	93.48	14.01		0.793346	0.1189
patch47	121.68	36.72		1.03267	0.311635
patch48	108.51	9.47		0.920903	0.08037
patch49	167.33	14.17		1.4201	0.120258
patch50	119.07	12.56		1.01052	0.106594
patch51	101.4	15.54		0.860562	0.131885
patch52	97.56	36.96		0.827973	0.313672
patch53	123.81	25.9		1.05075	0.219808
patch54	127.17			1.07927
patch55	122.19			1.037
patch56	112.33			0.953323
patch57	94.79			0.804464
patch58	112.9			0.95816
patch59	118.31			1.00407
patch60	113.52			0.963422
patch61	123.38			1.0471
patch62	121.23			1.02886
patch63	104			0.882628
patch64	117.14			0.994144
patch65	136.64			1.15964
patch66	108.11			0.917508
patch67	78.1			0.662819
patch68	104.68			0.888399
patch69	104.86			0.889926
patch70	92.59			0.785793
patch71	95.62			0.811508
patch72	128.02			1.08648
patch73	120.55			1.02308
patch74	93.22			0.79114
patch75	129.13			1.0959
patch76	118.8			1.00823
patch77	96.2			0.81643
patch78	117.92			1.00076
patch79	127.84			1.08495
patch80	117.83			1
patch81	127.58			1.08275
AVERAGE	120.696	23.1209		1.02432	0.196223
SD	22.9341	10.5574		0.194637	0.0895983
