# Supplementary material for: Tension-sensitive LINC-RhoA signaling prevents chromatin bridge breakage in cytokinesis
Source: EMBO J. 2025 Sep 9;44(20):5834–59. doi: 10.1038/s44318-025-00565-3 (PMC12528419; doi:10.1038/s44318-025-00565-3)
Supplement: Supplementary file 30 — Source data Fig. 8 [file 44318_2025_565_MOESM30_ESM.zip › Figure 8/8J/8J_numerical_broken bridges.xlsx]

## Sheet: Sheet1
Fig. 8J
broken chromatin bridges, RFP-positive cells
	mCherry		Lamin A:RFP overexpresion
	1 in 13		6 in 16
	1 in 18		6 in 12
	1 in 15		8 in 18
	0 in 11		8 in 14
	%		%
	7.69		37.5
	5.5		50
	6.6		44.44
	0		57.1
AVERAGE	4.9475		47.26
SD	3.41736		8.31752
	n=57		n=60
