# Supplementary material for: Tension-sensitive LINC-RhoA signaling prevents chromatin bridge breakage in cytokinesis
Source: EMBO J. 2025 Sep 9;44(20):5834–59. doi: 10.1038/s44318-025-00565-3 (PMC12528419; doi:10.1038/s44318-025-00565-3)
Supplement: Supplementary file 30 — Source data Fig. 8 [file 44318_2025_565_MOESM30_ESM.zip › Figure 8/8K/8K_numerical_actin foci.xlsx]

## Sheet: Sheet1
Fig. 8K
actin foci fluorescence at Lamin A:RFP nuclear granules; interphase cells without chromatin bridges exhibiting Lanin A:RFP nuclear granules
					set to 1
	control	siRhoA	siNesprin-2		control	siRhoA	siNesprin-2
granule 1	58.396	1.69041	34.9952		1.01948	0.0295113	0.610949
granule 2	44.3327	2.21057	22.2166		0.773966	0.0385924	0.387859
granule 3	64.2455	2.42248	10.0717		1.1216	0.0422918	0.175832
granule 4	61.7631	2.19949	1.35504		1.07827	0.038399	0.0236564
granule 5	66.804	1.54192	11.7318		1.16627	0.026919	0.204815
granule 6	92.5421	1.71151	15.4555		1.61561	0.0298797	0.269823
granule 7	73.6762	2.1663	8.20518		1.28625	0.0378195	0.143247
granule 8	80.546	3.82255	28.4302		1.40618	0.0667344	0.496337
granule 9	62.679	2.25988	26.4438		1.09426	0.0394532	0.461658
granule 10	67.9484	2.94404	0		1.18625	0.0513974	0
granule 11	71.4828	4.00966	2.79536		1.24795	0.0700011	0.0488016
granule 12	66.109	2.07285	5.90458		1.15414	0.036188	0.103083
granule 13	78.8277	4.8223	18.7559		1.37618	0.0841883	0.327442
granule 14	49.3894	4.21967	23.4582		0.862245	0.0736674	0.409535
granule 15	55.5216	2.67459	7.2094		0.969303	0.0466932	0.125862
granule 16	47.139	3.0378	0		0.822958	0.0530342	0
granule 17	47.2407	2.40076	5.39796		0.824733	0.0419127	0.0942382
granule 18	38.4194	4.73456	2.08029		0.670731	0.0826564	0.036318
granule 19	44.5629	4.98297	3.94294		0.777983	0.0869932	0.0688363
granule 20	52.7103	2.95737	4.86773		0.920221	0.0516301	0.0849813
granule 21	62.0681	1.57234	0		1.08359	0.0274501	0
granule 22	73.9314	1.21605	0		1.2907	0.0212299	0
granule 23	62.0042	1.72571	9.36993		1.08248	0.0301276	0.163581
granule 24	82.55	1.92401	2.24466		1.44117	0.0335896	0.0391874
granule 25	88.95	2.39393	0.24877		1.5529	0.0417934	0.00434306
granule 26	76.67	1.74782	0		1.33851	0.0305137	0
granule 27	60.04	3.0496	4.79796		1.04818	0.0532402	0.0837634
granule 28	78.95	1.61693	8.97297		1.37832	0.0282285	0.156651
granule 29	100.25	1.67575	10.3419		1.75017	0.0292555	0.180549
granule 30	81.75	2.32334	33.7005		1.4272	0.0405612	0.588347
granule 31	87.16	3.37731	0		1.52165	0.0589615	0
granule 32	109.61	2.55419	4.52226		1.91358	0.0445914	0.0789501
granule 33	107.32	4.2913	38.0808		1.8736	0.0749179	0.664819
granule 34	113.52	7.80377	6.46492		1.98184	0.136239	0.112865
granule 35	85.84	3.27254	0		1.4986	0.0571324	0
granule 36	116.57	1.70471	41.1185		2.03509	0.029761	0.717851
granule 37	57.72	1.57016	0		1.00768	0.0274121	0
granule 38	52.77	1.42859	21.9414		0.921264	0.0249404	0.383054
granule 39	94.3436	1.15618	0		1.64706	0.0201847	0
granule 40	83.9287	2.25826	17.0307		1.46524	0.039425	0.297324
granule 41	79.8776	3.60116	0		1.39451	0.0628695	0
granule 42	96.5661	3.51777	0		1.68586	0.0614135	0
granule 43	126.542	5.24685	14.2524		2.20918	0.0916001	0.24882
granule 44	133.415	4.23392	0		2.32918	0.0739163	0
granule 45	68.3697	3.88049	0		1.19361	0.067746	0
granule 46	101.149	4.04412	0		1.76587	0.0706027	0
granule 47	115.177	5.53606	0		2.01078	0.096649	0
granule 48	143.698	3.6594	0		2.50869	0.0638862	0
granule 49	86.9146	4.30573	1.42383		1.51736	0.0751698	0.0248573
granule 50	82.7798	4.53751	6.24025		1.44518	0.0792163	0.108943
granule 51	124.945	3.97074	4.77702		2.1813	0.0693215	0.0833977
granule 52	80.675	4.03723	0		1.40843	0.0704825	0
granule 53	82.6366	5.69833	0		1.44268	0.099482	0
granule 54	115.631	4.04823	0		2.0187	0.0706744	0
granule 55	113.395	4.20116	5.43788		1.97967	0.0733442	0.0949351
granule 56	58.7556	3.79822	0		1.02576	0.0663096	0
granule 57	74.8069	6.23646	0		1.30599	0.108877	0
granule 58	63.1501	5.78669	0		1.10248	0.101025	0
granule 59	73.1406	7.30739	0		1.2769	0.127573	0
granule 60	40.7763	8.03644	0		0.711876	0.140301	0
granule 61	66.4275	5.71744	0		1.1597	0.0998157	0
granule 62	61.245	6.47471	0		1.06922	0.113036	0
granule 63	58.9803	5.9468	10.1238		1.02968	0.10382	0.176743
granule 64	62.3638	6.14788	16.1719		1.08875	0.10733	0.28233
granule 65	70.2476	4.78883	6.29473		1.22639	0.0836038	0.109894
granule 66	69.0439	3.30995	5.59775		1.20538	0.0577855	0.0977261
granule 67	90.4845	3.4179	0		1.57969	0.05967	0
granule 68	67.9677	4.643	0		1.18659	0.081058	0
granule 69	84.0976	6.58739	7.50865		1.46818	0.115003	0.131087
granule 70	93.5324	3.37578	18.428		1.6329	0.0589346	0.321718
granule 71	89.8583	2.13676	13.6295		1.56876	0.0373037	0.237946
granule 72	72.8109	3.49253	20.8172		1.27114	0.0609729	0.363429
granule 73	69.5931	3.61278	28.0413		1.21496	0.0630723	0.489548
granule 74	90.0865	4.38241	30.2131		1.57274	0.0765086	0.527463
granule 75	99.7519	4.73211	20.0279		1.74148	0.0826136	0.34965
granule 76	81.984	2.73896	0		1.43128	0.047817	0
granule 77	151.22	2.4661	23.6448		2.64001	0.0430533	0.412793
granule 78	86.4473	5.61354	7.84876		1.50921	0.0980017	0.137024
granule 79	95.65	4.55519	0		1.66987	0.0795249	0
granule 80	47.2943	3.2318	0		0.825669	0.0564211	0
granule 81	53.8496	4.3676	6.11437		0.940111	0.0762499	0.106745
granule 82	37.7813	4.65359	9.95447		0.65959	0.0812429	0.173786
granule 83	52.5178	2.55355	0.767566		0.91686	0.0445801	0.0134002
granule 84	35.3095	3.59263	2.12582		0.616437	0.0627204	0.0371127
granule 85	41.5971	3.4689	7.30562		0.726206	0.0605604	0.127542
granule 86	33.3663	4.25845	10.4176		0.582513	0.0743445	0.181872
granule 87	41.4444	4.50631	3.86631		0.72354	0.0786716	0.0674984
granule 88	54.0312	2.22633	9.02444		0.943283	0.0388675	0.15755
granule 89	38.137	4.07831	0		0.6658	0.0711996	0
granule 90	49.221	8.10839	0		0.859305	0.141557	0
granule 91	83.2585	6.30925	4.11265		1.45354	0.110148	0.0717991
granule 92	46.7362	4.19474	7.2837		0.815926	0.0732323	0.12716
granule 93	84.6085	5.06706	4.88952		1.4771	0.0884612	0.0853618
granule 94	37.4985	6.50802	7.18166		0.654652	0.113618	0.125378
granule 95	71.4238	6.76577	6.23321		1.24692	0.118118	0.10882
granule 96	61.3947	7.5517	0		1.07184	0.131838	0
granule 97	86.3233	7.6779	5.46113		1.50704	0.134041	0.0953409
granule 98	67.4694	5.87155	0.123049		1.17789	0.102506	0.0021482
granule 99	46.2942	4.78105	0		0.808209	0.083468	0
granule 100	48.8814	6.12233	4.03119		0.853377	0.106884	0.0703769
granule 101	43.2926	5.76411	2.24219		0.755806	0.10063	0.0391444
granule 102	47.8347	7.0507	5.78465		0.835103	0.123092	0.100989
granule 103	57.4974	8.22153	4.11121		1.0038	0.143532	0.071774
granule 104	55.6325	4.38382	0		0.971238	0.0765332	0
granule 105	43.1158	5.09351	0		0.75272	0.088923	0
granule 106	52.6136	7.23924	0		0.918533	0.126383	0
granule 107	76.5338	6.91523	0.457376		1.33613	0.120727	0.00798492
granule 108	51.3707	4.65719	0		0.896835	0.0813057	0
granule 109	50.293	12.7196	8.83691		0.878019	0.22206	0.154276
granule 110	85.1121	5.9005	8.4438		1.4859	0.103012	0.147413
granule 111	63.4966	4.588	5.46967		1.10853	0.0800978	0.0954901
granule 112	56.7225	2.37913	9.17692		0.990268	0.0415351	0.160212
granule 113	48.5803	2.06719	6.1881		0.84812	0.0360892	0.108033
granule 114	62.9846	3.08635	13.0023		1.09959	0.0538817	0.226996
granule 115	72.0602	2.16359	10.3396		1.25803	0.0377721	0.180509
granule 116	70.657	2.2584	0.591324		1.23354	0.0394274	0.0103234
granule 117	141.607	3.18032	2.50725		2.47219	0.0555224	0.0437718
granule 118	102.509	1.95009	6.18166		1.78962	0.0340449	0.10792
granule 119	52.0047	3.64939	5.55367		0.907904	0.0637113	0.0969565
granule 120	94.1659	4.90278	11.0465		1.64396	0.0855932	0.19285
granule 121	76.0122	3.65312	6.38092		1.32703	0.0637765	0.111399
granule 122	72.8847	7.71899	0		1.27243	0.134759	0
granule 123	75.9166	4.89135	7.92841		1.32536	0.0853937	0.138415
granule 124	63.5712	5.99191	3.84234		1.10983	0.104607	0.0670799
granule 125	68.5719	4.37526	5.30817		1.19714	0.0763837	0.0926705
granule 126	73.8519	2.71138	8.95124		1.28931	0.0473356	0.156272
granule 127	73.0452	2.73595	3.83776		1.27523	0.0477645	0.067
granule 128	101.098	2.96119	1.76782		1.76497	0.0516968	0.0308627
granule 129	104.717	3.18476	0		1.82815	0.0555999	0
granule 130	73.939	3.01319	2.00416		1.29084	0.0526046	0.0349888
granule 131	93.6192	3.10444	2.93655		1.63441	0.0541977	0.0512666
granule 132	73.4787	7.43962	3.72566		1.2828	0.129882	0.0650429
granule 133	93.7255	8.51566	1.65253		1.63627	0.148667	0.0288501
granule 134	85.1909	8.6615	2.83448		1.48727	0.151213	0.0494847
granule 135	75.9156	4.14473	1.41525		1.32534	0.0723591	0.0247076
granule 136	82.1138	3.15549	1.89232		1.43355	0.0550889	0.0330363
granule 137	54.9701	6.16039	0.894366		0.959674	0.107549	0.0156139
granule 138	53.5203	5.56391	4.08784		0.934362	0.0971353	0.0713659
granule 139	77.8511	6.22884	5.05777		1.35913	0.108744	0.0882991
granule 140	53.6127	4.47602	3.70223		0.935976	0.0781429	0.064634
granule 141	67.4195	7.08081	2.10664		1.17702	0.123618	0.036778
granule 142	75.2587	4.0468	3.4291		1.31387	0.0706495	0.0598656
granule 143	86.6088	6.29089	1.55887		1.51202	0.109827	0.0272148
granule 144	160.553	4.4473	3.78203		2.80295	0.0776414	0.066027
granule 145	91.4103	5.25722	3.43435		1.59585	0.091781	0.0599572
granule 146	70.9061	5.8619	4.85452		1.23789	0.102338	0.0847507
granule 147	116.914	5.42497	4.67475		2.0411	0.0947097	0.0816123
granule 148	99.3247	5.86994	4.61154		1.73402	0.102478	0.0805088
granule 149	117.71	5.9741	1.38025		2.055	0.104296	0.0240966
granule 150	115.467	7.74607	2.03601		2.01584	0.135232	0.0355449
granule 151	79.5276	4.40599	2.73337		1.3884	0.0769203	0.0477194
granule 152	77.8129	4.60012	4.28631		1.35846	0.0803093	0.0748308
granule 153	59.493	1.85152	2.63773		1.03863	0.032324	0.0460498
granule 154	80.4988	2.48797	1.30858		1.40536	0.0434353	0.0228454
granule 155	75.499	5.11665	0.268623		1.31807	0.0893271	0.00468965
granule 156	52.6076	1.71484	6.37146		0.918429	0.0299378	0.111234
granule 157	74.4066	3.18221	0		1.299	0.0555553	0
granule 158	111.9	5.06635	0.505194		1.95356	0.0884489	0.00881972
granule 159	109.263	4.03384	0		1.90753	0.0704232	0
granule 160	39.742	2.49108	2.15546		0.69382	0.0434895	0.0376302
granule 161	40.9029	3.35918	1.09836		0.714086	0.0586449	0.0191752
granule 162	47.617	3.24901	8.44802		0.831303	0.0567215	0.147486
granule 163	51.662	3.76599	0		0.901921	0.065747	0
granule 164	53.341	4.85792	0		0.931232	0.0848101	0
granule 165	58.5663	7.78438	2.36945		1.02246	0.1359	0.0413661
granule 166	39.6659	7.98417	2.52067		0.692492	0.139388	0.0440061
granule 167	45.9126	4.0466	0.999796		0.801548	0.070646	0.0174545
granule 168	50.87	3.6471	0.476596		0.888094	0.0636715	0.00832045
granule 169	56.3635	5.26668	2.6958		0.984	0.0919463	0.0470636
granule 170	33.0931	5.30513	0.961071		0.577743	0.0926176	0.0167785
granule 171	55.2177	3.50713	1.91117		0.963996	0.0612278	0.0333654
granule 172	44.7459	6.62616	8.06853		0.781179	0.11568	0.140861
granule 173	46.6899	5.47679	3.95002		0.815118	0.0956143	0.0689598
granule 174	44.3859	5.59991	6.61442		0.774893	0.0977638	0.115475
granule 175	48.3393	5.16422	0		0.843912	0.0901574	0
granule 176	39.0797	6.03236	13.9268		0.682258	0.105314	0.243135
granule 177	41.3326	6.28451	26.0045		0.721589	0.109716	0.453989
granule 178	46.1575	6.04529	25.9613		0.805822	0.105539	0.453234
granule 179	45.5482	4.53861	7.8654		0.795184	0.0792355	0.137315
granule 180	33.3322	5.89662	5.68198		0.581917	0.102944	0.0991966
granule 181	42.1802	6.5646	3.08146		0.736385	0.114605	0.0537964
granule 182	46.3729	3.31012	0.132101		0.809583	0.0577884	0.00230623
granule 183	29.0947	5.86836	2.54628		0.507938	0.10245	0.0444532
granule 184	48.7641	4.18091	3.241		0.851328	0.0729907	0.0565817
granule 185	38.5724	4.42505	9.39703		0.673401	0.077253	0.164054
granule 186	43.1144	8.6194	10.9302		0.752695	0.150478	0.190821
granule 187	44.1896	5.22638	3.59714		0.771466	0.0912427	0.0627992
granule 188	37.798	8.76213	10.7808		0.659881	0.15297	0.188213
granule 189	37.668	3.57133	26.3713		0.657611	0.0623486	0.460393
granule 190	41.1016	3.95078	14.625		0.717555	0.0689732	0.255325
granule 191	41.9683	14.1386	13.286		0.732687	0.246833	0.231948
granule 192	42.2578	15.6837	22.1215		0.737742	0.273808	0.3862
granule 193	45.1003	6.63985	11.2084		0.787365	0.115919	0.195678
granule 194	34.3069	4.53365	18.4139		0.598934	0.079149	0.321472
granule 195	42.504	5.07687	9.55754		0.742038	0.0886325	0.166857
granule 196	32.9365	5.08658	10.1266		0.575009	0.0888021	0.176791
granule 197	61.8353	5.31552	13.0529		1.07953	0.0927988	0.227878
granule 198	64.0614	6.57168	3.05401		1.11839	0.114729	0.0533173
granule 199	50.242	4.09363	2.13606		0.87713	0.071467	0.0372915
granule 200	24.5107	4.26584	2.6716		0.42791	0.0744735	0.046641
granule 201	24.1826	6.00361	2.42892		0.422182	0.104812	0.0424044
granule 202	18.7787	3.70294	2.90491		0.32784	0.0646463	0.0507143
granule 203	95.4023	4.19453	7.72645		1.66554	0.0732285	0.134889
granule 204	25.0871	2.70598	6.72148		0.437972	0.0472413	0.117344
granule 205	70.4449	6.04352	8.21911		1.22983	0.105508	0.14349
granule 206	33.8751	5.50827	12.5094		0.591395	0.0961639	0.21839
granule 207	33.4329	7.33776	0		0.583674	0.128103	0
granule 208	87.0562	10.4293	11.825		1.51984	0.182075	0.206441
granule 209	23.1594	4.76642	2.99133		0.404319	0.0832127	0.052223
granule 210	27.4405	4.02672	0		0.47906	0.0702989	0
granule 211	53.7528	6.66391	0		0.938422	0.116339	0
granule 212	38.9047	6.89374	0		0.679202	0.120352	0
granule 213	51.9076	13.9482	1.65961		0.906208	0.243508	0.0289737
granule 214	51.783	14.4348	1.79415		0.904033	0.252004	0.0313224
granule 215	23.4496	14.9132	2.11131		0.409385	0.260356	0.0368595
granule 216	30.8922	16.661	3.72002		0.53932	0.290869	0.0649446
granule 217	28.1355	11.9824	0		0.491193	0.209189	0
granule 218	79.015	11.3378	2.34584		1.37945	0.197937	0.0409539
granule 219	80.6802	3.66947	7.10557		1.40852	0.0640619	0.12405
granule 220	49.1155	4.62341	0		0.857463	0.0807159	0
granule 221	63.6769	4.92369	0		1.11168	0.0859582	0
granule 222	76.6419	11.9242	4.89534		1.33802	0.208174	0.0854633
granule 223	57.1262	3.01619	15.4007		0.997315	0.0526569	0.268867
granule 224	37.8448	4.01492	15.2061		0.660699	0.0700928	0.265469
granule 225	49.1921	3.46735	12.6905		0.858801	0.0605334	0.221552
granule 226	114.362	3.81608	21.6094		1.99654	0.0666215	0.37726
granule 227	115.914	4.24495	4.38916		2.02363	0.0741088	0.0766264
granule 228	77.7511	5.61497	8.66674		1.35739	0.0980268	0.151305
granule 229	30.6242	5.00452	18.7027		0.53464	0.0873694	0.326514
granule 230	34.5744	3.83816	21.0004		0.603604	0.0670069	0.366627
granule 231	42.0001	3.03046	3.69404		0.733242	0.0529061	0.0644909
granule 232	22.4833	2.0864	10.2067		0.392515	0.0364246	0.17819
granule 233	37.2926	2.38366	12.9842		0.651059	0.0416141	0.22668
granule 234	51.9769	3.6262	20.7008		0.907418	0.0633066	0.361396
granule 235	84.9838	14.9218	6.78627		1.48366	0.260507	0.118475
granule 236	58.8679	5.76776	27.0754		1.02772	0.100694	0.472685
granule 237	74.2492	4.91267	21.615		1.29625	0.0857659	0.377356
granule 238	27.9728	3.04634	5.19921		0.488352	0.0531833	0.0907683
granule 239	26.1141	3.25762	0		0.455903	0.0568718	0
granule 240	33.693	3.11699	0		0.588215	0.0544168	0
granule 241	143.603	3.63153	21.509		2.50704	0.0633997	0.375507
granule 242	68.6903	5.53998	3.76691		1.1992	0.0967176	0.0657631
granule 243	106.843	5.10411	0		1.86527	0.0891081	0
granule 244	65.0249	2.95407	0		1.13521	0.0515724	0
granule 245	33.272	5.92424	0		0.580866	0.103426	0
granule 246	42.1103	4.84647	0		0.735166	0.0846102	0
granule 247	34.5989	1.637	0		0.604031	0.0285789	0
granule 248	35.2701	5.31078	0		0.61575	0.0927161	0
granule 249	44.4033	2.75283	0		0.775198	0.0480592	0
granule 250	44.0381	2.5741	0		0.768822	0.0449389	0
granule 251	90.936	1.44981	0		1.58757	0.025311	0
granule 252	44.1028	3.22021	0		0.769951	0.0562187	0
granule 253	34.5757	7.2906	0		0.603626	0.12728	0
granule 254	36.9313	6.62379	0		0.64475	0.115639	0
granule 255	50.8766	8.85661	0		0.888208	0.15462	0
granule 256	47.7531	1.52466	0		0.833679	0.0266177	0
granule 257	39.8165	0.976041	0		0.695121	0.0170398	0
granule 258	28.4556	1.32516	0		0.496781	0.0231347	0
granule 259	52.7101	3.38219	0		0.920219	0.0590466	0
granule 260	52.6383	5.25825	0		0.918965	0.0917991	0
granule 261	62.3228	3.66601	0		1.08804	0.0640016	0
granule 262	43.6851	3.06474	32.2214		0.762659	0.0535046	0.562524
granule 263	58.4286	8.24888	0		1.02005	0.14401	0
granule 264	74.3804	6.85607	0		1.29854	0.119694	0
granule 265	52.1935	14.7567	0		0.911199	0.257623	0
granule 266	80.0825	7.88879	0		1.39809	0.137723	0
granule 267	58.4402	12.3858	19.2088		1.02025	0.216232	0.335349
granule 268	82.4974	15.7318	16.1793		1.44025	0.274647	0.28246
granule 269	35.2595	9.89896	11.7963		0.615565	0.172817	0.205941
granule 270	63.8132	16.279	20.4158		1.11406	0.2842	0.356422
granule 271	48.9339	10.9782	27.532		0.854293	0.191658	0.480656
granule 272	107.164	11.1649	6.79022		1.87088	0.194917	0.118544
granule 273	69.2384	6.23154	4.91991		1.20877	0.108791	0.0858922
granule 274	32.9828	10.9723	12.8915		0.575818	0.191555	0.225061
granule 275	50.4279	9.76582	17.1491		0.880376	0.170493	0.299391
granule 276	22.4671	12.6157	5.91652		0.392233	0.220246	0.103291
granule 277	19.6362	15.0031	0		0.34281	0.261925	0
granule 278	26.1801	15.0217	-0.000232634		0.457055	0.26225	-4.06135e-06
granule 279	34.8105	8.6456	8.00465		0.607726	0.150936	0.139746
granule 280	20.1363	12.2379	8.66509		0.351541	0.213651	0.151276
granule 281	28.3882	17.8313	0.708634		0.495604	0.311301	0.0123714
granule 282	33.5093	9.68737	11.4675		0.585008	0.169123	0.2002
granule 283	20.0296	6.99332	14.1183		0.349678	0.12209	0.246478
granule 284	24.1993	11.4953	21.8204		0.422473	0.200687	0.380943
granule 285	26.0557	7.41388	4.26715		0.454883	0.129432	0.0744963
granule 286	21.7094	6.58569	9.75448		0.379005	0.114974	0.170295
granule 287	25.8097	9.57986	13.3697		0.450589	0.167246	0.233409
granule 288	19.0342	9.50233	10.6265		0.332301	0.165893	0.185518
granule 289	22.5283	9.96395	25.7535		0.393301	0.173952	0.449607
granule 290	109.723	16.3577	1.62559		1.91556	0.285574	0.0283798
granule 291	21.4416	9.07549	0.678437		0.37433	0.158441	0.0118442
granule 292	20.2167	19.2301	2.09992		0.352945	0.335721	0.0366607
granule 293	16.4596	14.0328	0		0.287353	0.244985	0
granule 294	46.9771	9.29644	1.24905		0.82013	0.162298	0.021806
granule 295	25.494	24.0701	2.20454		0.445077	0.420219	0.0384871
granule 296	125.965	26.9506	0.975039		2.1991	0.470507	0.0170223
granule 297	63.2466	19.8777	0.0378654		1.10417	0.347027	0.000661057
granule 298	67.025	21.6642	1.07186		1.17013	0.378216	0.0187127
granule 299	88.8142	24.7508	2.83651		1.55053	0.432102	0.0495201
granule 300	79.9029	23.0478	0		1.39495	0.402372	0
granule 301	42.4254	18.9318	9.98615		0.740667	0.330513	0.174339
granule 302	76.7862	15.6689	8.12302		1.34054	0.273549	0.141812
granule 303	52.8028	5.54993	16.3002		0.921837	0.0968913	0.28457
granule 304	180.213	6.4108	5.43258		3.14618	0.11192	0.0948426
granule 305	193.023	10.0752	9.03405		3.36982	0.175893	0.157717
granule 306	174.628	8.21322	0		3.04867	0.143387	0
granule 307	180.369	7.65022	0		3.14891	0.133558	0
granule 308	73.8811	7.68505	0		1.28982	0.134166	0
granule 309	28.8773	5.4225	0		0.504144	0.0946666	0
granule 310	31.5531	13.4596	0		0.550857	0.23498	0
granule 311	20.8482	8.52766	0		0.36397	0.148877	0
granule 312	32.3098	7.5754	0		0.564068	0.132252	0
granule 313	29.91	13.5213	8.76523		0.522172	0.236057	0.153024
granule 314	27.4002	6.63068	0		0.478356	0.115759	0
granule 315	25.8095	8.46754	0		0.450585	0.147827	0
granule 316	23.2098	8.15563	10.4066		0.4052	0.142382	0.18168
granule 317	48.0763	10.6532	0		0.839321	0.185984	0
granule 318	21.9174	6.94543	0		0.382636	0.121254	0
granule 319	43.9927	12.165	0		0.768028	0.212377	0
granule 320	27.5435	14.1187	0		0.480857	0.246486	0
granule 321	32.3715	8.53041	0		0.565144	0.148925	0
granule 322	41.356	4.75392	0		0.721998	0.0829945	0
granule 323	29.3612	4.40906	0		0.51259	0.0769738	0
granule 324	45.3888	3.84719	0		0.792403	0.0671646	0
granule 325	31.8327	4.54783	0		0.555738	0.0793965	0
granule 326	50.1072	8.2786	0		0.874777	0.144529	0
granule 327	41.2693	6.13445	0		0.720483	0.107096	0
granule 328	54.4214	5.34135	0		0.950094	0.0932499	0
granule 329	51.871	4.73219	0		0.905569	0.082615	0
granule 330	29.3741	7.44039	0		0.512816	0.129895	0
granule 331	36.2437	5.53697	0		0.632746	0.0966649	0
granule 332	37.6818	6.26901	0		0.657853	0.109445	0
granule 333	38.1639	10.5766	0		0.66627	0.184647	0
granule 334	33.3553	8.2011	0		0.58232	0.143176	0
granule 335	29.9722	4.87736	0		0.523257	0.0851494	0
granule 336	36.2681	5.69288	0		0.633173	0.0993869	0
granule 337	33.6348	6.54388	0		0.5872	0.114244	0
granule 338	39.2847	9.17126	0		0.685837	0.160113	0
granule 339	35.7852	5.28427	0		0.624741	0.0922533	0
granule 340	81.913	4.30647	0		1.43004	0.0751829	0
granule 341	40.807	5.2282	0		0.712413	0.0912744	0
granule 342	36.614	1.56214	6.50093		0.63921	0.0272721	0.113494
granule 343	35.7869	8.11661	0		0.624771	0.141701	0
granule 344	24.1096	2.39174	0		0.420908	0.0417552	0
granule 345	24.7705	2.72359	0		0.432445	0.0475487	0
granule 346	45.8816	0.751703	0		0.801005	0.0131233	0
granule 347	50.3754	2.17114	7.53941		0.879458	0.037904	0.131624
granule 348	54.0762	2.14431	0		0.944068	0.0374356	0
granule 349	53.4739	5.20886	0		0.933553	0.0909368	0
granule 350	44.2062	6.21777	0		0.771756	0.10855	0
granule 351	62.2381	2.93646	0		1.08656	0.0512651	0
granule 352	38.6816	3.40476	30.5256		0.675306	0.0594406	0.53292
granule 353	33.4084	1.01044	19.7849		0.583247	0.0176404	0.345406
granule 354	65.3038	2.59546	21.1885		1.14008	0.0453118	0.369911
granule 355	58.3951	7.9606	0		1.01947	0.138977	0
granule 356	63.5244	3.40127	0		1.10901	0.0593796	0
granule 357	56.253	3.77325	0		0.98207	0.0658737	0
granule 358	58.0844	5.37522	0		1.01404	0.0938412	0
granule 359	88.9674	8.73715	0		1.5532	0.152534	0
granule 360	40.119	4.80856	0		0.700401	0.0839483	0
granule 361	70.8339	3.57884	0		1.23663	0.0624797	0
granule 362	35.9717	2.28415	0		0.627998	0.039877	0
granule 363	59.3831	0.883228	0		1.03672	0.0154195	0
granule 364	66.7407	0.0967447	0		1.16517	0.00168898	0
granule 365	76.4446	0.106839	0		1.33458	0.00186521	0
granule 366	41.4702	0.28042	0		0.723991	0.0048956	0
granule 367	33.2664	0.0233686	0		0.580769	0.00040797	0
granule 368	31.9287	0.22615	0		0.557415	0.00394814	0
granule 369	39.6327	0.409317	0		0.691912	0.00714591	0
granule 370	45.26	0.000480605	0		0.790153	8.39045e-06	0
granule 371	37.6794	0	0		0.657811	0	0
granule 372	31.8759	0.2885	0		0.556493	0.00503666	0
granule 373	46.2709	0	15.2285		0.807803	0	0.265861
granule 374	41.2937	7.79351	0		0.720909	0.13606	0
granule 375	30.6181	6.38319	0		0.534533	0.111438	0
granule 376	71.2778	8.63536	12.2098		1.24437	0.150757	0.21316
granule 377	41.6838	0.822812	17.0609		0.72772	0.0143647	0.297851
granule 378	38.8212	1.94016	17.7909		0.677745	0.0338715	0.310595
granule 379	48.8792	1.45624	16.3377		0.853337	0.0254232	0.285225
granule 380	33.5283	8.04244	0		0.585341	0.140406	0
granule 381	38.277	7.05283	0		0.668244	0.123129	0
granule 382	52.7618	2.29823	0		0.92112	0.0401227	0
granule 383	41.2202	4.46232	0		0.719626	0.0779036	0
granule 384	43.0165	2.4521	9.73112		0.750986	0.042809	0.169887
granule 385	37.3462	4.77352	0.259967		0.651994	0.0833367	0.00453853
granule 386	55.3865	4.72533	0		0.966943	0.0824953	0
granule 387	47.9163	5.7587	0		0.836527	0.100536	0
granule 388	36.9518	4.21433	3.8751		0.645108	0.0735742	0.0676519
granule 389	38.7297	6.13573	0		0.676146	0.107118	0
granule 390	32.2147	3.11706	0		0.562407	0.0544179	0
granule 391	49.8342	3.90019	0		0.87001	0.06809	0
granule 392	63.1084	3.37918	6.12036		1.10175	0.0589941	0.10685
granule 393	79.3523	2.59158	0		1.38534	0.0452441	0
granule 394	64.0745	1.50881	2.50683		1.11862	0.026341	0.0437645
granule 395	31.1628	2.29863	0		0.544043	0.0401297	0
granule 396	67.1768	6.19974	17.7306		1.17278	0.108236	0.309542
granule 397	47.0507	4.95347	0		0.821416	0.0864783	0
granule 398	44.8562	1.81182	22.1142		0.783104	0.0316309	0.386073
granule 399	43.4772	3.6203	7.0229		0.75903	0.0632036	0.122607
granule 400	44.0924	4.94119	4.92213		0.769769	0.0862637	0.085931
granule 401	45.3613	6.12424	5.01212		0.791922	0.106918	0.0875021
granule 402	61.9515	2.30204	7.69197		1.08156	0.0401893	0.134287
granule 403	58.0804	1.6356	11.1477		1.01397	0.0285545	0.194618
granule 404	46	2.48494	4.67515		0.803072	0.0433823	0.0816192
granule 405	44.0499	2.43819	10.5331		0.769028	0.0425662	0.183888
granule 406	39.5518	5.29237	7.07129		0.690499	0.0923947	0.123451
granule 407	40.6774	5.13352	12.7125		0.71015	0.0896215	0.221936
granule 408	36.0527	3.09205	12.86		0.629411	0.0539813	0.224511
granule 409	52.1189	2.93389	8.52899		0.909898	0.0512202	0.1489
granule 410	30.798	1.81316	7.9113		0.537674	0.0316544	0.138116
granule 411	37.7567	5.35333	3.04551		0.659161	0.093459	0.0531689
granule 412	36.5005	2.7968	2.60427		0.637229	0.0488269	0.0454657
granule 413	37.2823	3.32824	2.86741		0.650879	0.0581047	0.0500596
granule 414	45.5994	2.5107	3.00874		0.796078	0.0438321	0.0525268
granule 415	36.1114	3.34714	4.52288		0.630436	0.0584347	0.0789609
granule 416	46.783	2.78214	5.90731		0.816743	0.0485708	0.10313
granule 417	39.5504	3.29373	10.1151		0.690476	0.0575022	0.176591
granule 418	42.2759	2.91136	4.01061		0.738057	0.0508268	0.0700177
granule 419	37.5199	3.08466	6.6153		0.655026	0.0538523	0.115491
granule 420	42.4293	2.07057	10.3238		0.740736	0.0361482	0.180233
granule 421	44.4165	2.45384	5.67149		0.775428	0.0428393	0.0990134
granule 422	27.7971	3.42388	10.0594		0.485285	0.0597744	0.175617
granule 423	31.7853	3.68142	4.05021		0.554912	0.0642705	0.070709
granule 424	37.2553	3.02991	2.29481		0.650407	0.0528964	0.0400631
granule 425	37.7496	3.22652	5.01306		0.659036	0.0563289	0.0875186
granule 426	34.1111	3.20457	4.24312		0.595515	0.0559457	0.0740768
granule 427	43.0922	3.14614	14.9822		0.752308	0.0549257	0.261561
granule 428	51.7689	4.96002	8.27819		0.903787	0.0865925	0.144521
granule 429	34.5209	4.43074	6.11102		0.602669	0.0773524	0.106687
granule 430	44.9096	3.1622	4.60852		0.784036	0.055206	0.0804559
granule 431	48.2046	2.82006	8.08044		0.841561	0.0492329	0.141069
granule 432	42.1999	3.58075	1.26454		0.73673	0.062513	0.0220765
granule 433	55.0054	6.77405	2.30361		0.960289	0.118262	0.0402166
granule 434	26.0308	6.33704	16.3739		0.454449	0.110633	0.285857
granule 435	45.6282	5.43826	0		0.796581	0.0949417	0
granule 436	41.3877	8.7859	0		0.722551	0.153385	0
granule 437	60.5946	5.89896	0		1.05787	0.102985	0
granule 438	44.0945	9.60021	0		0.769806	0.167601	0
granule 439	45.9106	6.97209	0		0.801512	0.121719	0
granule 440	25.9122	6.77015	0		0.452377	0.118194	0
granule 441	35.0073	7.92682	22.6352		0.61116	0.138387	0.395167
granule 442	40.3351	4.00204	0		0.704175	0.069868	0
granule 443	39.7395	3.84229	0		0.693777	0.0670791	0
granule 444	28.2953	3.92567	0		0.493982	0.0685348	0
granule 445	59.4557	2.7566	0		1.03798	0.048125	0
granule 446	34.1911	2.82019	0		0.596912	0.0492351	0
granule 447	32.436	3.35753	16.7067		0.566271	0.0586161	0.291668
granule 448	42.5001	2.89382	0		0.741971	0.0505206	0
granule 449	42.9676	2.60503	0		0.750133	0.0454789	0
granule 450	24.4093	5.73568	0		0.426141	0.100134	0
granule 451	41.3346	14.3067	0		0.721624	0.249769	0
granule 452	30.1757	7.15044	0		0.52681	0.124833	0
granule 453	36.5304	5.72656	0		0.637751	0.0999749	0
granule 454	32.4993	4.3801	0		0.567376	0.0764682	0
granule 455	38.7395	4.6249	0		0.676319	0.0807419	0
granule 456	40.6005	6.95108	0.987204		0.708808	0.121353	0.0172347
granule 457	34.1272	4.11112	7.95933		0.595796	0.0717723	0.138955
granule 458	33.7115	2.06849	8.7532		0.588539	0.0361118	0.152814
granule 459	31.6391	5.09813	6.89913		0.552359	0.0890037	0.120446
granule 460	26.6203	3.8606	10.5388		0.464739	0.0673988	0.183988
granule 461	27.5868	3.10142	6.24301		0.481613	0.054145	0.108991
granule 462	26.5059	4.14372	16.5626		0.462743	0.0723415	0.289151
granule 463	28.5986	2.40237	5.35232		0.499278	0.0419409	0.0934413
granule 464	38.5307	2.86878	5.47545		0.672673	0.0500834	0.095591
granule 465	57.8009	5.39859	4.96697		1.00909	0.0942491	0.0867139
granule 466	47.78	4.24286	8.35998		0.834147	0.0740722	0.145949
granule 467	40.3043	4.47999	5.71612		0.703637	0.078212	0.0997926
granule 468	31.8566	2.94033	7.9164		0.556155	0.0513326	0.138205
granule 469	34.5381	6.06208	15.0115		0.60297	0.105832	0.262073
granule 470	27.5178	2.60964	7.33639		0.480409	0.0455593	0.128079
granule 471	23.3587	3.23568	10.4709		0.407799	0.0564888	0.182802
granule 472	27.3231	3.34704	12.2693		0.477009	0.0584329	0.214199
granule 473	42.0723	4.4522	4.56949		0.734503	0.077727	0.0797746
granule 474	23.0297	2.64909	9.00452		0.402054	0.0462482	0.157202
granule 475	32.5705	3.35498	4.92602		0.568619	0.0585715	0.085999
granule 476	45.8994	2.93882	4.28992		0.801317	0.0513061	0.0748939
granule 477	22.0833	2.0969	24.0434		0.385532	0.0366078	0.419751
granule 478	37.5892	1.96729	32.5194		0.656236	0.0343451	0.567727
granule 479	25.4771	2.89166	7.81675		0.444781	0.0504829	0.136466
granule 480	40.9432	4.43978	10.5843		0.714791	0.0775101	0.184782
granule 481	36.0802	2.57293	8.84887		0.629891	0.0449184	0.154484
granule 482	41.8611	4.38155	7.69058		0.730816	0.0764935	0.134263
granule 483	36.1995	1.97503	37.6011		0.631974	0.0344803	0.656443
granule 484	35.7462	1.50185	6.49411		0.624061	0.0262194	0.113375
granule 485	41.7436	3.39869	8.10815		0.728765	0.0593347	0.141553
granule 486	33.2553	6.53944	8.10381		0.580574	0.114166	0.141477
granule 487	30.8781	3.77796	8.39381		0.539074	0.065956	0.14654
granule 488	55.517	2.32403	5.43508		0.969221	0.0405731	0.0948862
granule 489	39.7805	3.04581	9.65278		0.694492	0.0531741	0.168519
granule 490	31.2988	3.14692	11.5264		0.546418	0.0549393	0.201229
granule 491	28.0899	5.69731	13.4382		0.490396	0.0994643	0.234605
granule 492	36.6425	6.64021	5.79987		0.639708	0.115925	0.101255
granule 493	29.3571	9.36851	6.66782		0.512518	0.163556	0.116408
granule 494	25.5948	8.29366	5.04411		0.446837	0.144792	0.0880605
granule 495	56.8793	1.88898	8.27765		0.993004	0.032978	0.144512
granule 496	31.7661	2.85176	6.44929		0.554575	0.0497862	0.112592
granule 497	21.2185	4.5302	12.2608		0.370434	0.0790887	0.21405
granule 498	28.9801	4.10986	12.1031		0.505938	0.0717504	0.211298
granule 499	29.9522	2.27004	11.4362		0.522909	0.0396306	0.199654
granule 500	41.9372	2.13476	0		0.732143	0.0372688	0
granule 501	31.025	8.40297	0		0.541637	0.1467	0
granule 502	45.615	4.92472	0		0.796351	0.0859762	0
granule 503	55.4345	2.82137	4.94398		0.967781	0.0492557	0.0863125
granule 504	40.9265	2.45268	0		0.714498	0.0428191	0
granule 505	31.3374	10.4327	0		0.547091	0.182136	0
granule 506	25.8264	15.2413	0		0.450879	0.266085	0
granule 507	28.8837	6.35996	22.129		0.504255	0.111033	0.386331
granule 508	33.3843	7.15938	0		0.582827	0.124989	0
granule 509	43.4144	6.07115	11.804		0.757934	0.105991	0.206075
granule 510	35.7965	16.6699	6.45771		0.624939	0.291025	0.112739
granule 511	24.4	10.2382	8.01866		0.425978	0.178739	0.139991
granule 512	27.1832	9.41565	8.93702		0.474567	0.164379	0.156023
granule 513	41.265	6.78561	8.61361		0.720409	0.118464	0.150377
granule 514	35.7782	8.58858	4.23481		0.624619	0.14994	0.0739317
granule 515	31.9144	7.48723	10.4741		0.557165	0.130713	0.182857
granule 516	31.3434	12.9298	11.8135		0.547197	0.22573	0.20624
granule 517	28.1719	8.74279	13.2658		0.491827	0.152633	0.231596
granule 518	21.0633	8.51571	11.4503		0.367726	0.148668	0.199901
granule 519	36.668	5.6056	4.94428		0.640153	0.0978631	0.0863178
granule 520	49.6094	7.75542	13.5353		0.866086	0.135395	0.236301
granule 521	37.0962	9.05388	21.6887		0.647629	0.158063	0.378644
granule 522	36.2218	12.0996	18.0081		0.632365	0.211236	0.314387
granule 523	34.2517	1.13764	13.4313		0.597969	0.019861	0.234484
granule 524	26.4372	1.72804	9.2733		0.461543	0.0301683	0.161894
granule 525	30.9483	2.39745	11.801		0.540299	0.0418549	0.206024
granule 526	25.2415	1.41805	11.9057		0.440669	0.0247565	0.207851
granule 527	24.7833	3.24615	9.13476		0.432669	0.0566716	0.159476
granule 528	44.1408	3.29664	6.27537		0.770614	0.0575531	0.109556
granule 529	35.0366	1.29387	9.96046		0.611672	0.0225886	0.173891
granule 530	49.4607	3.49285	16.0229		0.86349	0.0609784	0.279729
granule 531	37.1142	5.35213	0		0.647944	0.0934379	0
granule 532	45.4786	3.31803	0		0.79397	0.0579264	0
granule 533	73.0454	1.63668	15.6582		1.27523	0.0285733	0.273362
granule 534	49.3276	7.13171	27.5234		0.861166	0.124506	0.480506
granule 535	58.6393	2.29492	12.9176		1.02373	0.0400649	0.225516
granule 536	58.9485	3.15929	20.3376		1.02913	0.0551552	0.355056
granule 537	64.4449	2.37618	15.8628		1.12509	0.0414835	0.276934
granule 538	82.6646	1.69835	1.26628		1.44317	0.02965	0.0221069
granule 539	49.8452	2.35838	6.11778		0.870203	0.0411728	0.106805
granule 540	103.341	3.96722	0		1.80413	0.0692602	0
granule 541	51.175	3.75911	10.5883		0.893418	0.0656269	0.184852
granule 542	57.7434	5.05429	8.93915		1.00809	0.0882383	0.156061
granule 543	62.5633	3.0661	8.90922		1.09224	0.0535283	0.155538
granule 544	93.0144	4.30611	9.6198		1.62385	0.0751765	0.167943
granule 545	80.5696	7.88676	26.5486		1.40659	0.137688	0.463488
granule 546	90.356	2.10505	9.25252		1.57744	0.0367502	0.161531
granule 547	78.8561	2.35503	15.2654		1.37668	0.0411144	0.266505
granule 548	76.3455	4.18399	9.51454		1.33285	0.0730446	0.166106
granule 549	57.0712	3.40519	17.935		0.996354	0.0594482	0.313111
granule 550	76.3357	7.98127	20.756		1.33268	0.139338	0.362361
granule 551	56.1509	9.97589	9.26527		0.980288	0.17416	0.161754
granule 552	72.5077	1.68573	10.6395		1.26585	0.0294297	0.185745
granule 553	83.8536	2.44616	10.9		1.46392	0.0427052	0.190294
granule 554	73.7264	1.81491	20.7767		1.28712	0.0316849	0.362722
granule 555	65.0882	5.63246	12.8677		1.13632	0.098332	0.224645
granule 556	96.1708	1.26203	11.1037		1.67896	0.0220326	0.193849
granule 557	80.5305	6.68499	9.11188		1.40591	0.116707	0.159076
granule 558	53.3003	10.0213	15.6865		0.930523	0.174953	0.273856
granule 559	102.108	3.56861	14.2447		1.78261	0.0623012	0.248686
granule 560	90.3936	2.83306	9.68654		1.5781	0.0494598	0.169109
granule 561	74.7067	8.96569	13.8195		1.30424	0.156524	0.241263
granule 562	56.5596	2.6346	16.3871		0.987424	0.0459952	0.286087
granule 563	75.0275	1.40063	16.804		1.30984	0.0244524	0.293366
granule 564	112.417	2.42723	17.5427		1.96259	0.0423748	0.306262
granule 565	162.377	2.84451	0		2.83479	0.0496598	0
granule 566	84.3569	3.1613	18.1946		1.47271	0.0551902	0.317644
granule 567	128.332	1.5953	23.122		2.24044	0.0278509	0.403667
granule 568	92.275	5.07112	27.9752		1.61095	0.0885322	0.488395
granule 569	94.2861	2.12411	4.8422		1.64606	0.0370829	0.0845356
granule 570	100.976	1.66704	6.51481		1.76284	0.0291033	0.113736
granule 571	71.016	1.14249	0		1.2398	0.0199458	0
granule 572	32.8791	1.69238	16.6866		0.574006	0.0295458	0.291317
granule 573	19.4831	2.78478	30.5571		0.340138	0.048617	0.53347
granule 574	27.2389	1.29423	27.53		0.47554	0.0225947	0.480622
granule 575	126.965	1.88227	22.7531		2.21656	0.0328608	0.397226
granule 576	71.9763	6.86231	14.0136		1.25657	0.119803	0.24465
granule 577	92.3067	8.21672	26.5541		1.6115	0.143448	0.463584
granule 578	36.0355	10.4527	28.5953		0.629111	0.182485	0.499219
granule 579	127.46	2.14291	36.8254		2.22522	0.0374111	0.642902
granule 580	72.9097	5.58817	0.230847		1.27287	0.0975589	0.00403015
granule 581	31.0358	7.9335	0		0.541825	0.138504	0
granule 582	42.3513	4.30137	0		0.739374	0.0750938	0
granule 583	32.302	4.29464	0		0.563931	0.0749762	0
granule 584	43.6402	4.16558	0		0.761875	0.0727231	0
granule 585	59.4636	1.7398	0		1.03812	0.0303736	0
granule 586	68.2662	1.74053	9.65915		1.1918	0.0303864	0.16863
granule 587	69.1308	0.945278	0		1.20689	0.0165028	0
granule 588	47.8475	1.45272	0		0.835326	0.0253617	0
granule 589	39.3238	1.45621	4.22904		0.686518	0.0254227	0.0738309
granule 590	25.3064	2.98819	0		0.441802	0.052168	0
granule 591	29.4744	2.02021	0		0.514568	0.0352689	0
granule 592	33.2938	0.868678	0		0.581246	0.0151655	0
granule 593	37.4404	0.454431	2.33728		0.653638	0.0079335	0.0408044
granule 594	19.8432	0.7283	15.5601		0.346425	0.0127147	0.271649
granule 595	42.4088	0.420136	20.6754		0.740377	0.00733477	0.360953
granule 596	34.5301	0.92431	0		0.60283	0.0161367	0
granule 597	33.248	3.46075	0		0.580447	0.0604182	0
granule 598	47.2757	3.09224	0		0.825344	0.0539846	0
granule 599	33.9687	3.07132	0		0.593029	0.0536194	0
granule 600	65.3022	1.31818	0		1.14005	0.0230129	0
granule 601	26.6852	2.4747	4.59535		0.465872	0.0432036	0.080226
granule 602	43.3646	2.33577	24.7758		0.757064	0.0407782	0.432539
granule 603	50.9707	0.396779	16.8309		0.889851	0.00692701	0.293836
granule 604	30.4595	1.96451	10.6495		0.531765	0.0342966	0.185919
granule 605	81.7606	2.0484	0		1.42738	0.0357612	0
granule 606	35.5092	0.999219	0		0.619923	0.0174445	0
granule 607	94.0397	3.80839	0		1.64175	0.0664872	0
granule 608	113.437	5.12216	0		1.98039	0.0894231	0
granule 609	45.0526	2.68618	9.9822		0.786533	0.0468957	0.17427
granule 610	72.0206	2.02017	0.113103		1.25734	0.0352683	0.00197456
granule 611	27.1794	1.66858	0		0.4745	0.0291302	0
granule 612	67.056	2.44207	5.54464		1.17067	0.042634	0.0967989
granule 613	28.8145	6.06401	0		0.503047	0.105866	0
granule 614	36.0877	4.13315	12.1448		0.630023	0.0721569	0.212025
granule 615	34.831	3.2575	19.192		0.608083	0.0568697	0.335055
granule 616	19.0525	3.45087	17.6356		0.33262	0.0602457	0.307883
granule 617	24.4872	6.07201	29.425		0.427501	0.106006	0.513705
granule 618	40.1837	8.96538	16.7829		0.701531	0.156519	0.292998
granule 619	50.0686	7.45425	12.0106		0.874103	0.130137	0.209682
granule 620	41.6567	7.4639	10.7515		0.727247	0.130305	0.187701
granule 621	31.6447	0.47433	13.2754		0.552456	0.0082809	0.231763
granule 622	28.12	0.928737	2.72978		0.490922	0.016214	0.0476568
granule 623	93.5925	3.61003	8.06289		1.63395	0.0630243	0.140763
granule 624	49.6238	8.55687	4.48455		0.866337	0.149387	0.0782918
granule 625	56.0781	3.41622	1.65347		0.979017	0.0596408	0.0288664
granule 626	100.004	2.3555	4.01671		1.74588	0.0411226	0.0701242
granule 627	24.3087	2.62075	5.09475		0.424384	0.0457534	0.0889446
granule 628	28.0093	2.03248	3.44029		0.488988	0.0354833	0.0600609
granule 629	30.8014	8.72175	4.3002		0.537735	0.152265	0.0750733
granule 630	42.4115	6.88287	7.79057		0.740424	0.120162	0.136009
granule 631	31.5955	1.81179	0		0.551598	0.0316304	0
granule 632	32.9743	3.49389	8.48769		0.575669	0.0609966	0.148179
granule 633	31.6576	22.9057	37.9568		0.552682	0.39989	0.662654
granule 634	35.0614	14.7244	30.2492		0.612105	0.257059	0.528094
granule 635	47.5908	4.00245	14.2767		0.830844	0.0698751	0.249245
granule 636	36.3286	7.37495	21.2913		0.634228	0.128753	0.371706
granule 637	44.1611	20.9365	8.36799		0.770969	0.365511	0.146089
granule 638	35.1979	9.52382	8.65154		0.614488	0.166268	0.151039
granule 639	33.275	4.75332	6.0064		0.580918	0.082984	0.10486
granule 640	123.535	1.53081	15.259		2.15668	0.026725	0.266393
granule 641	49.5205	11.8092	16.5956		0.864533	0.206167	0.289728
granule 642	72.9429	0.674153	23.1139		1.27344	0.0117694	0.403524
granule 643	77.5295	3.01172	19.2293		1.35352	0.0525788	0.335708
granule 644	51.9918	4.1609	23.7486		0.907679	0.0726414	0.414605
granule 645	45.9693	5.91993	15.1365		0.802538	0.103351	0.264254
granule 646	93.2772	0.148916	11.7251		1.62844	0.00259979	0.204698
granule 647	47.0543	0.320132	14.5703		0.821478	0.0055889	0.254369
granule 648	34.9917	0.287686	23.1426		0.610889	0.00502245	0.404026
granule 649	50.6901	0.37891	14.2825		0.884952	0.00661505	0.249346
granule 650	23.9321	0.182387	17.3627		0.417809	0.00318413	0.30312
granule 651	23.5984	0.325179	2.46345		0.411984	0.00567701	0.0430072
granule 652	53.809	0.0730274	12.9341		0.939403	0.00127492	0.225804
granule 653	61.1986	0.0598711	0		1.06841	0.00104524	0
granule 654	41.5692	0.243773	0		0.725719	0.00425582	0
granule 655	50.3862	9.92699	0		0.879648	0.173306	0
granule 656	50.3407	1.01621	7.34275		0.878854	0.0177412	0.12819
granule 657	50.1847	1.78068	0		0.876129	0.0310873	0
granule 658	47.4542	0.661912	0		0.828461	0.0115557	0
granule 659	39.7762	3.8744	17.0798		0.694417	0.0676397	0.298181
granule 660	42.9311	0.0552838	0		0.749495	0.00096515	0
granule 661	54.2128	7.90169	3.34071		0.946452	0.137948	0.0583225
granule 662	54.101	7.95743	0		0.944501	0.138922	0
granule 663	62.0375	14.7967	12.2173		1.08306	0.258323	0.213291
granule 664	57.5204	10.5108	0		1.0042	0.183499	0
granule 665	60.864	13.8509	0		1.06257	0.24181	0
granule 666	35.0412	4.03156	1.56843		0.611752	0.0703834	0.0273819
granule 667	87.4851	3.42653	0.444987		1.52732	0.0598207	0.00776863
granule 668	49.7261	2.34211	0		0.868122	0.0408887	0
granule 669	105.613	3.0345	0		1.8438	0.0529766	0
granule 670	39.8872	1.7173	0		0.696355	0.0299808	0
granule 671	34.9745	2.51365	0		0.610589	0.0438836	0
granule 672	67.3936	0.931372	0		1.17656	0.01626	0
granule 673	86.316	2.29067	0		1.50691	0.0399908	0
granule 674	82.2421	2.03815	0		1.43579	0.0355822	0
granule 675	104.593	1.97282	0		1.826	0.0344417	0
granule 676	79.5631	1.80808	0		1.38902	0.0315657	0
granule 677	64.8081	2.68404	0		1.13143	0.0468583	0
granule 678	171.136	1.54666	0		2.9877	0.0270018	0
granule 679	81.5858	1.53211	0		1.42433	0.0267478	0
granule 680	105.697	2.4646	0		1.84526	0.0430271	0
granule 681	114.171	3.71774	0		1.99321	0.0649046	0
granule 682	112.411	5.54684	0		1.96248	0.0968373	0
granule 683	69.8346	3.26039	3.38993		1.21918	0.0569201	0.0591817
granule 684	55.2927	2.74914	0		0.965306	0.0479948	0
granule 685	80.5362	2.85868	0		1.40601	0.0499071	0
granule 686	63.5964	3.67213	0		1.11027	0.0641083	0
granule 687	53.6587	2.25371	0		0.936779	0.0393454	0
granule 688	106.454	1.90375	0		1.85848	0.0332358	0
granule 689	65.9622	10.6953	0		1.15158	0.18672	0
granule 690	96.8425	1.06397	10.9861		1.69069	0.018575	0.191797
granule 691	40.2086	3.08984	6.70086		0.701966	0.0539428	0.116984
granule 692	30.9564	1.62468	7.50861		0.54044	0.0283638	0.131086
granule 693	39.9643	2.6087	10.6168		0.6977	0.045543	0.185349
granule 694	30.7541	2.85009	6.33317		0.536908	0.0497571	0.110565
granule 695	31.1916	10.9699	6.82756		0.544546	0.191514	0.119196
granule 696	28.0724	0.909218	4.18381		0.49009	0.0158732	0.0730414
granule 697	31.0267	4.13072	18.1626		0.541668	0.0721144	0.317084
granule 698	41.0793	5.3984	16.5172		0.717167	0.0942459	0.288358
granule 699	20.1573	7.09869	5.4274		0.351909	0.12393	0.0947521
granule 700	21.6512	1.48025	2.00898		0.37799	0.0258424	0.035073
granule 701	149.047	5.45015	7.54853		2.60208	0.0951493	0.131783
granule 702	58.3603	2.87282	26.7355		1.01886	0.050154	0.466751
granule 703	226.8	4.62215	18.7033		3.95949	0.080694	0.326524
granule 704	46.595	12.2738	11.5988		0.813461	0.214278	0.202493
granule 705	26.4647	18.6815	10.6299		0.462023	0.326143	0.185577
granule 706	97.4795	12.9621	14.083		1.70181	0.226294	0.245863
granule 707	28.8921	1.86143	10.7563		0.504401	0.0324971	0.187784
granule 708	140.238	6.03642	26.0489		2.44829	0.105384	0.454765
granule 709	37.0147	1.81369	6.53521		0.646206	0.0316637	0.114092
granule 710	157.791	1.12211	6.23757		2.75474	0.0195898	0.108896
granule 711	164.253	2.70532	4.98648		2.86755	0.0472298	0.0870545
granule 712	40.9502	1.34229	8.01404		0.714913	0.0234339	0.13991
granule 713	57.6316	1.22225	6.75498		1.00614	0.0213382	0.117929
granule 714	24.0417	3.28558	8.43617		0.419722	0.0573599	0.14728
granule 715	18.7687	4.18848	12.4573		0.327666	0.0731229	0.21748
granule 716	62.2892	2.96255	9.01893		1.08745	0.0517205	0.157453
granule 717	57.9193	2.17514	13.8248		1.01116	0.0379739	0.241355
granule 718	52.9198	0.688448	7.12761		0.92388	0.012019	0.124435
granule 719	63.6597	0.373152	21.3576		1.11138	0.00651452	0.372863
granule 720	44.3698	1.13512	25.9802		0.774612	0.0198171	0.453564
granule 721	61.6233	4.51602	6.41011		1.07583	0.0788412	0.111908
granule 722	66.8728	0.789046	6.21478		1.16747	0.0137752	0.108498
granule 723	60.0401	1.569	5.91671		1.04819	0.0273917	0.103295
granule 724	98.6607	4.78705	5.20448		1.72243	0.0835729	0.0908603
granule 725	87.0851	2.81948	7.68793		1.52034	0.0492228	0.134217
granule 726	176.407	2.35307	6.55516		3.07973	0.0410801	0.114441
granule 727	80.8444	5.51384	16.2993		1.41139	0.0962611	0.284555
granule 728	70.0475	4.42072	8.58921		1.2229	0.0771774	0.149951
granule 729	58.7362	4.45033	4.69897		1.02542	0.0776944	0.0820351
granule 730	78.6349	3.83214	10.9049		1.37282	0.0669019	0.190379
granule 731	73.6312	2.73133	12.3687		1.28546	0.0476838	0.215934
granule 732	81.2929	16.5158	5.30786		1.41922	0.288335	0.0926652
granule 733	79.3202	20.6678	3.86451		1.38478	0.36082	0.0674671
granule 734	51.8872	13.7622	7.78967		0.905851	0.240262	0.135993
granule 735	46.3884	9.80558	13.715		0.809854	0.171187	0.239438
granule 736	61.9493	3.80765	8.10737		1.08152	0.0664743	0.141539
granule 737	41.462	1.38049	14.5762		0.723847	0.0241007	0.254472
granule 738	39.0373	3.15862	17.7036		0.681517	0.0551435	0.309071
granule 739	41.7155	4.51242	2.49622		0.728274	0.0787783	0.0435792
granule 740	44.918	5.71607	3.58968		0.784183	0.0997917	0.062669
granule 741	42.387	1.96841	3.40955		0.739996	0.0343647	0.0595243
granule 742	30.7795	3.64867	5.51695		0.537351	0.0636989	0.0963154
granule 743	46.9015	1.99853	19.1154		0.818812	0.0348906	0.333719
granule 744	41.5391	1.90472	7.71376		0.725195	0.0332528	0.134668
granule 745	23.8068	2.27691	7.80957		0.415622	0.0397505	0.13634
granule 746	188.216	5.78767	10.6201		3.2859	0.101042	0.185406
granule 747	65.6854	4.83393	10.4641		1.14674	0.0843912	0.182683
granule 748	104.503	3.23541	10.6727		1.82442	0.0564841	0.186326
granule 749	35.4589	4.32001	13.2818		0.619045	0.0754191	0.231874
granule 750	34.638	8.81996	12.3244		0.604714	0.15398	0.21516
granule 751	28.2979	3.61626	9.77535		0.494028	0.063133	0.170659
granule 752	16.4281	2.90683	7.127		0.286804	0.0507478	0.124424
granule 753	47.9388	1.77655	7.26191		0.83692	0.0310153	0.126779
granule 754	21.4488	0.801816	11.6025		0.374455	0.0139982	0.202558
granule 755	18.9353	2.45363	11.797		0.330574	0.0428357	0.205953
granule 756	27.2644	6.005	12.9314		0.475985	0.104836	0.225758
granule 757	17.6264	2.01338	8.93446		0.307724	0.0351499	0.155979
granule 758	17.5902	3.14456	12.3294		0.307091	0.0548981	0.215248
granule 759	99.7376	2.39769	0		1.74123	0.041859	0
granule 760	44.2722	0.941042	0		0.772908	0.0164288	0
granule 761	159.749	0.801578	0		2.78892	0.013994	0
granule 762	212.273	1.05615	2.60859		3.70589	0.0184383	0.0455411
granule 763	51.8133	1.43	0		0.904562	0.024965	0
granule 764	98.8124	1.68247	4.55853		1.72508	0.0293727	0.0795833
granule 765	59.4364	0.816896	1.3009		1.03765	0.0142615	0.0227112
granule 766	193.656	1.03117	0		3.38087	0.0180022	0
granule 767	43.1811	2.28522	10.2201		0.75386	0.0398956	0.178424
granule 768	186.26	2.21283	0		3.25174	0.0386319	0
granule 769	35.8662	0.889839	0		0.626156	0.0155349	0
granule 770	82.8102	1.41668	0		1.44571	0.0247326	0
granule 771	65.5467	6.95808	0		1.14432	0.121475	0
granule 772	48.7017	5.39702	0		0.850238	0.0942217	0
granule 773	62.3936	8.22943	13.7328		1.08927	0.14367	0.239749
granule 774	46.621	6.5617	0		0.813914	0.114555	0
granule 775	83.4946	15.9446	0		1.45766	0.278362	0
granule 776	58.9253	8.38393	0		1.02872	0.146367	0
granule 777	64.2448	2.67463	0		1.12159	0.0466939	0
granule 778	42.5549	1.38996	0		0.742927	0.024266	0
granule 779	52.8989	2.5753	0		0.923514	0.0449599	0
granule 780	33.0343	3.93469	9.46023		0.576716	0.0686923	0.165158
granule 781	44.5185	2.55201	0		0.777208	0.0445532	0
granule 782	48.3679	3.45713	0		0.844412	0.060355	0
granule 783	40.8905	4.38115	0		0.713871	0.0764866	0
granule 784	54.3807	3.55104	0.563612		0.949384	0.0619944	0.0098396
granule 785	73.5475	2.99978	3.29601		1.284	0.0523705	0.0575421
granule 786	67.8452	2.80759	18.9661		1.18445	0.0490152	0.331113
granule 787	28.2936	4.19999	1.06531		0.493953	0.0733238	0.0185983
granule 788	29.7231	3.22285	0		0.51891	0.0562648	0
granule 789	51.1425	9.5467	0		0.89285	0.166667	0
granule 790	57.5673	3.353	10.2651		1.00502	0.0585369	0.17921
granule 791	54.2911	3.74408	5.84152		0.94782	0.0653645	0.101982
granule 792	47.5365	10.4618	2.12799		0.829897	0.182644	0.0371507
granule 793	39.4883	13.2422	5.72558		0.68939	0.231184	0.0999578
granule 794	33.548	1.6411	16.9668		0.585685	0.0286505	0.296207
granule 795	29.8031	5.41034	14.9807		0.520306	0.0944542	0.261535
granule 796	44.1025	9.62903	8.8915		0.769946	0.168104	0.155229
granule 797	135.849	4.76063	5.22449		2.37167	0.0831115	0.0912096
granule 798	87.5423	2.77272	10.7047		1.52832	0.0484064	0.186884
granule 799	40.8747	4.40427	7.81286		0.713594	0.0768901	0.136398
granule 800	178.372	2.15845	7.73415		3.11404	0.0376825	0.135024
granule 801	209.57	1.6336	8.8436		3.6587	0.0285196	0.154392
granule 802	21.7566	1.74069	4.87007		0.379828	0.0303892	0.0850222
granule 803	65.2353	3.31444	14.0471		1.13888	0.0578639	0.245236
granule 804	47.2458	6.7068	16.6851		0.824822	0.117088	0.291291
granule 805	47.0599	7.57171	12.0862		0.821577	0.132188	0.211001
granule 806	42.198	1.34245	18.9147		0.736698	0.0234367	0.330214
granule 807	71.3815	1.00896	11.1343		1.24619	0.0176146	0.194384
granule 808	93.4771	3.62807	17.5495		1.63193	0.0633392	0.30638
granule 809	74.6072	8.24527	17.9698		1.3025	0.143947	0.313718
granule 810		5.09661	12.4576			0.0889771	0.217487
granule 811		4.35139	12.8522			0.075967	0.224376
granule 812		0.911342	18.4206			0.0159103	0.321588
granule 813		2.6092	20.1363			0.0455516	0.351541
granule 814		4.89012	0			0.0853722	0
granule 815		5.13589	23.6991			0.0896628	0.413742
granule 816		2.26057	5.29148			0.0394653	0.0923792
granule 817		5.02681	16.6591			0.0877586	0.290837
granule 818		3.4786	13.917			0.0607298	0.242964
granule 819		0.977807	5.04346			0.0170707	0.0880493
granule 820		1.81617	0.0829165			0.0317069	0.00144757
granule 821		1.87486	1.97097			0.0327314	0.0344093
granule 822		2.80986	0.95624			0.0490549	0.0166941
granule 823		6.42111	0			0.1121	0
granule 824		4.8642	0			0.0849197	0
granule 825		8.14039	0			0.142116	0
granule 826		1.40332	0			0.0244992	0
granule 827		3.14734	0			0.0549466	0
granule 828		3.14549	0			0.0549143	0
granule 829		1.65259	0			0.0288511	0
granule 830		5.49929	4.12901			0.0960072	0.0720847
granule 831		2.36072	4.96292			0.0412137	0.0866432
granule 832		9.95198	4.36012			0.173743	0.0761193
granule 833		7.49607	5.65868			0.130867	0.0987897
granule 834		3.77186	1.96494			0.0658495	0.0343041
granule 835		4.97357	2.53737			0.086829	0.0442976
granule 836			7.43875				0.129866
granule 837			10.5175				0.183615
granule 838			6.71512				0.117233
granule 839			6.51312				0.113707
granule 840			1.20603				0.0210551
granule 841			2.87863				0.0502554
granule 842			4.85908				0.0848303
granule 843			3.77766				0.0659507
granule 844			0				0
granule 845			4.7188				0.0823813
granule 846			5.60037				0.0977717
granule 847			5.45741				0.0952761
granule 848			1.51458				0.0264417
granule 849			14.2293				0.248417
granule 850			0				0
granule 851			0				0
granule 852			0				0
granule 853			27.7831				0.48504
granule 854			0				0
granule 855			0				0
granule 856			0				0
granule 857			0				0
granule 858			13.2965				0.232132
granule 859			0				0
granule 860			13.7321				0.239737
granule 861			16.3227				0.284963
granule 862			20.1388				0.351585
granule 863			8.75195				0.152792
granule 864			2.0665				0.0360771
granule 865			3.29298				0.0574892
granule 866			0				0
granule 867			0				0
AVERAGE	57.279	4.96308	6.85082		0.999983	0.086646	0.119602
SD	31.3912	3.8325	7.79741		0.548031	0.0669081	0.136128
